# Supplementary material for: Studying biomolecular folding and binding using temperature-jump mass spectrometry
Source: Nat Commun. 2020 Jan 28;11:566. doi: 10.1038/s41467-019-14179-x (PMC6987177; doi:10.1038/s41467-019-14179-x)
Supplement: Supplementary file 4 — Source Data [file 41467_2019_14179_MOESM4_ESM.xlsx]

## Sheet: Figure 2
The values of the points on the graphs are highlighted in yellow
Normalized signals for the 0 and 1-K stoichiometries as a function of temperature				Normalized signal per charge state, calculation of the average and standard deviation
FIGURE 2C				FIGURE 2E
Temperature (°C)	0-K	1-K		Time (s)	6-	5-	DNA AVG	STDev
20.068	1.8049	8.1951		32.6098	2.0853	2.4672	2.2763	0.27
20.102	1.4407	8.5593		21.7399	2.3328	2.8806	2.6067	0.3874
20.136	1.8238	8.1762		16.3049	2.6683	3.1347	2.9015	0.3298
20.17	1.9476	8.0524		10.8699	3.354	3.8371	3.5956	0.3416
20.204	1.919	8.081		8.1525	4.1789	4.7141	4.4465	0.3784
20.236	1.5471	8.4529		5.435	4.9078	5.2293	5.0686	0.2273
20.27	1.8742	8.1258		4.0762	5.6809	6.2074	5.9442	0.3723
20.304	1.9139	8.0861		3.261	6.1047	6.3704	6.2376	0.1879
20.338	1.6848	8.3152		2.174	6.768	7.0753	6.9217	0.2173
20.372	1.6071	8.3929		1.6305	7.2864	7.4136	7.35	0.0899
20.406	1.5085	8.4915		0.8152	7.9624	8.0431	8.0028	0.0571
20.44	1.8565	8.1435		0.4076	8.4833	8.5023	8.4928	0.0134
20.474	1.7953	8.2047
20.508	1.7883	8.2117		Time (s)	6-	5-	DNA+1K AVG	STDev
20.542	1.6831	8.3169		32.6098	7.9147	7.5328	7.7238	0.27
20.576	1.6604	8.3396		21.7399	7.6672	7.1194	7.3933	0.3874
20.608	1.79	8.21		16.3049	7.3317	6.8653	7.0985	0.3298
20.642	1.8754	8.1246		10.8699	6.646	6.1629	6.4045	0.3416
20.676	1.8501	8.1499		8.1525	5.8211	5.2859	5.5535	0.3784
20.71	1.7207	8.2793		5.435	5.0922	4.7707	4.9315	0.2273
20.744	2.0814	7.9186		4.0762	4.3191	3.7926	4.0559	0.3723
20.778	1.9073	8.0927		3.261	3.8953	3.6296	3.7625	0.1879
20.812	1.6997	8.3003		2.174	3.232	2.9247	3.0784	0.2173
20.846	1.8486	8.1514		1.6305	2.7136	2.5864	2.65	0.0899
20.88	1.9341	8.0659		0.8152	2.0376	1.9569	1.9973	0.0571
20.914	1.7808	8.2192		0.4076	1.5167	1.4977	1.5072	0.0134
20.948	1.6562	8.3438
20.98	1.7086	8.2914
21.014	1.6409	8.3591
21.048	1.4499	8.5501
21.082	1.9024	8.0976
21.116	1.7227	8.2773
21.15	2.0079	7.9921
21.184	1.8325	8.1675
21.218	1.6395	8.3605
21.252	1.7158	8.2842
21.286	1.5973	8.4027
21.318	1.6475	8.3525
21.352	1.8253	8.1747
21.386	1.8902	8.1098
21.42	1.3757	8.6243
21.454	2.0384	7.9616
21.488	1.5061	8.4939
21.522	1.8814	8.1186
21.556	1.8977	8.1023
21.59	1.6517	8.3483
21.624	1.655	8.345
21.658	1.8158	8.1842
21.69	1.824	8.176
21.724	1.8479	8.1521
21.758	1.919	8.081
21.792	1.7297	8.2703
21.826	1.7501	8.2499
21.86	1.5928	8.4072
21.894	1.6898	8.3102
21.928	1.9247	8.0753
21.962	1.7605	8.2395
21.996	1.7569	8.2431
22.03	1.6099	8.3901
22.062	1.9235	8.0765
22.096	1.8441	8.1559
22.13	1.9795	8.0205
22.164	1.5403	8.4597
22.198	1.8515	8.1485
22.232	1.6575	8.3425
22.266	1.6088	8.3912
22.3	2.0514	7.9486
22.334	1.9436	8.0564
22.368	1.9782	8.0218
22.402	1.8831	8.1169
22.434	1.8804	8.1196
22.468	1.8251	8.1749
22.502	1.9172	8.0828
22.536	1.8407	8.1593
22.57	1.7752	8.2248
22.604	1.897	8.103
22.638	2.0185	7.9815
22.672	2.0154	7.9846
22.706	2.092	7.908
22.74	1.9491	8.0509
22.774	1.9372	8.0628
22.806	1.9874	8.0126
22.84	1.8145	8.1855
22.874	1.7417	8.2583
22.908	2.1867	7.8133
22.942	1.8836	8.1164
22.976	1.7473	8.2527
23.01	1.8832	8.1168
23.044	1.8892	8.1108
23.078	2.0664	7.9336
23.112	1.7067	8.2933
23.144	1.8861	8.1139
23.178	2.0705	7.9295
23.212	1.8456	8.1544
23.246	2.0454	7.9546
23.28	1.9486	8.0514
23.314	1.9153	8.0847
23.348	1.8468	8.1532
23.382	1.7124	8.2876
23.416	2.1161	7.8839
23.45	1.9683	8.0317
23.484	2.0428	7.9572
23.518	2.1782	7.8218
23.552	2.2816	7.7184
23.584	2.0493	7.9507
23.618	2.0477	7.9523
23.652	1.8531	8.1469
23.686	1.8895	8.1105
23.72	2.1461	7.8539
23.754	2.2649	7.7351
23.788	2.2215	7.7785
23.822	2.0555	7.9445
23.856	2.2353	7.7647
23.89	2.0257	7.9743
23.924	2.359	7.641
23.956	2.0136	7.9864
23.99	2.1279	7.8721
24.024	2.1859	7.8141
24.058	2.2668	7.7332
24.092	2.281	7.719
24.126	2.3714	7.6286
24.16	2.1112	7.8888
24.194	2.2327	7.7673
24.228	2.2827	7.7173
24.262	2.2899	7.7101
24.294	2.609	7.391
24.328	2.1962	7.8038
24.362	1.9176	8.0824
24.396	2.3029	7.6971
24.43	2.4776	7.5224
24.464	2.378	7.622
24.498	2.3074	7.6926
24.532	2.4287	7.5713
24.566	2.2639	7.7361
24.6	2.4714	7.5286
24.634	2.4954	7.5046
24.666	2.0393	7.9607
24.7	2.3934	7.6066
24.734	2.536	7.464
24.768	2.575	7.425
24.802	2.5388	7.4612
24.836	2.4118	7.5882
24.87	2.1579	7.8421
24.904	2.5497	7.4503
24.938	2.1909	7.8091
24.972	2.3977	7.6023
25.006	2.4534	7.5466
25.038	2.4293	7.5707
25.072	2.5238	7.4762
25.106	2.3843	7.6157
25.14	2.4147	7.5853
25.174	2.5283	7.4717
25.208	2.5516	7.4484
25.242	3.0081	6.9919
25.276	2.6801	7.3199
25.31	2.6678	7.3322
25.344	2.3666	7.6334
25.378	2.5237	7.4763
25.41	2.3442	7.6558
25.444	2.6808	7.3192
25.478	2.9836	7.0164
25.512	2.5695	7.4305
25.546	2.3548	7.6452
25.58	2.6586	7.3414
25.614	2.546	7.454
25.648	2.4748	7.5252
25.682	2.7858	7.2142
25.716	2.3733	7.6267
25.75	2.8142	7.1858
25.782	2.5828	7.4172
25.816	2.5008	7.4992
25.85	2.2205	7.7795
25.884	2.1879	7.8121
25.918	2.2638	7.7362
25.952	2.528	7.472
25.986	2.6101	7.3899
26.02	2.8275	7.1725
26.054	2.488	7.512
26.088	2.5146	7.4854
26.12	2.7453	7.2547
26.154	2.6311	7.3689
26.188	2.831	7.169
26.222	2.8676	7.1324
26.256	2.7054	7.2946
26.29	2.6628	7.3372
26.324	2.8214	7.1786
26.358	2.7412	7.2588
26.392	2.7627	7.2373
26.426	3.1215	6.8785
26.46	2.5168	7.4832
26.492	2.7175	7.2825
26.526	2.6807	7.3193
26.56	2.7885	7.2115
26.594	2.6061	7.3939
26.628	2.8094	7.1906
26.662	2.6477	7.3523
26.696	3.3607	6.6393
26.73	2.8368	7.1632
26.764	2.3746	7.6254
26.798	2.674	7.326
26.832	2.7498	7.2502
26.864	2.6033	7.3967
26.898	2.8365	7.1635
26.932	2.6821	7.3179
26.966	3.1471	6.8529
27	2.9814	7.0186
27.034	2.9398	7.0602
27.068	2.9494	7.0506
27.102	2.8828	7.1172
27.136	2.9373	7.0627
27.17	2.9519	7.0481
27.204	3.0579	6.9421
27.236	2.6291	7.3709
27.27	3.0792	6.9208
27.304	3.2267	6.7733
27.338	2.9148	7.0852
27.372	3.0853	6.9147
27.406	3.1	6.9
27.44	2.9612	7.0388
27.474	3.1459	6.8541
27.508	3.0871	6.9129
27.542	2.975	7.025
27.576	3.1957	6.8043
27.608	3.1498	6.8502
27.642	3.0484	6.9516
27.676	2.8602	7.1398
27.71	3.1498	6.8502
27.744	3.0203	6.9797
27.778	3.2083	6.7917
27.812	3.0161	6.9839
27.846	3.1917	6.8083
27.88	3.1434	6.8566
27.914	3.451	6.549
27.948	3.2766	6.7234
27.98	2.9648	7.0352
28.014	3.2051	6.7949
28.048	3.4236	6.5764
28.082	3.2405	6.7595
28.116	3.1673	6.8327
28.15	3.2692	6.7308
28.184	3.0792	6.9208
28.218	3.4199	6.5801
28.252	3.2084	6.7916
28.286	3.4245	6.5755
28.318	3.3321	6.6679
28.352	3.5235	6.4765
28.386	3.3045	6.6955
28.42	3.832	6.168
28.454	3.3477	6.6523
28.488	3.3626	6.6374
28.522	3.5126	6.4874
28.556	3.4524	6.5476
28.59	3.4118	6.5882
28.624	3.19	6.81
28.658	3.5375	6.4625
28.692	3.2262	6.7738
28.726	3.6694	6.3306
28.758	3.4467	6.5533
28.792	3.444	6.556
28.826	3.7583	6.2417
28.86	3.329	6.671
28.894	3.2755	6.7245
28.928	3.7699	6.2301
28.962	3.5048	6.4952
28.996	3.4908	6.5092
29.03	3.6693	6.3307
29.064	3.6656	6.3344
29.098	3.1597	6.8403
29.13	3.6597	6.3403
29.164	3.3309	6.6691
29.198	3.7322	6.2678
29.232	3.4415	6.5585
29.266	3.1739	6.8261
29.3	3.7672	6.2328
29.334	3.7028	6.2972
29.368	3.0678	6.9322
29.402	3.6715	6.3285
29.436	3.6488	6.3512
29.47	3.7657	6.2343
29.502	3.8143	6.1857
29.536	3.5486	6.4514
29.57	3.6669	6.3331
29.604	3.437	6.563
29.638	3.5354	6.4646
29.672	3.6442	6.3558
29.706	3.5227	6.4773
29.74	3.9099	6.0901
29.774	3.6359	6.3641
29.808	3.4378	6.5622
29.842	3.7508	6.2492
29.874	3.5773	6.4227
29.908	3.9273	6.0727
29.942	3.541	6.459
29.976	3.8168	6.1832
30.01	3.6129	6.3871
30.044	3.702	6.298
30.078	3.3601	6.6399
30.112	3.8534	6.1466
30.146	4.0779	5.9221
30.18	3.8648	6.1352
30.214	4.3351	5.6649
30.246	3.6888	6.3112
30.28	3.7822	6.2178
30.314	3.5348	6.4652
30.348	3.7129	6.2871
30.382	3.8343	6.1657
30.416	3.7016	6.2984
30.45	3.9432	6.0568
30.484	3.8352	6.1648
30.518	3.9223	6.0777
30.552	3.9986	6.0014
30.586	3.7424	6.2576
30.618	4.0641	5.9359
30.652	3.72	6.28
30.686	4.1221	5.8779
30.72	4.1157	5.8843
30.754	3.8894	6.1106
30.788	3.9862	6.0138
30.822	4.0426	5.9574
30.856	4.222	5.778
30.89	3.7918	6.2082
30.924	4.1507	5.8493
30.956	3.6196	6.3804
30.99	3.9369	6.0631
31.024	3.9996	6.0004
31.058	4.0585	5.9415
31.092	3.7542	6.2458
31.126	4.068	5.932
31.16	3.9199	6.0801
31.194	4.2403	5.7597
31.228	4.2257	5.7743
31.262	3.9066	6.0934
31.296	4.0482	5.9518
31.328	4.186	5.814
31.362	4.1103	5.8897
31.396	3.8621	6.1379
31.43	4.1595	5.8405
31.464	4.0651	5.9349
31.498	4.0669	5.9331
31.532	4.145	5.855
31.566	4.4806	5.5194
31.6	4.1971	5.8029
31.634	4.1015	5.8985
31.668	4.3456	5.6544
31.7	4.4428	5.5572
31.734	4.4976	5.5024
31.768	4.5574	5.4426
31.802	4.2102	5.7898
31.836	4.1781	5.8219
31.87	4.338	5.662
31.904	3.8131	6.1869
31.938	4.0508	5.9492
31.972	4.1098	5.8902
32.006	4.1752	5.8248
32.04	4.3701	5.6299
32.072	4.2661	5.7339
32.106	4.8313	5.1687
32.14	4.2236	5.7764
32.174	4.6746	5.3254
32.208	4.3935	5.6065
32.242	4.2659	5.7341
32.276	4.3663	5.6337
32.31	4.2069	5.7931
32.344	4.244	5.756
32.378	4.4597	5.5403
32.412	4.4723	5.5277
32.444	4.7153	5.2847
32.478	4.2808	5.7192
32.512	4.5436	5.4564
32.546	4.3799	5.6201
32.58	4.1402	5.8598
32.614	4.5319	5.4681
32.648	4.8891	5.1109
32.682	4.892	5.108
32.716	4.8232	5.1768
32.75	3.9282	6.0718
32.782	4.4286	5.5714
32.816	4.4392	5.5608
32.85	4.1681	5.8319
32.884	4.3711	5.6289
32.918	4.5275	5.4725
32.952	4.7237	5.2763
32.986	4.7165	5.2835
33.02	5.0649	4.9351
33.054	4.761	5.239
33.088	4.5512	5.4488
33.122	4.4484	5.5516
33.154	4.4238	5.5762
33.188	4.6283	5.3717
33.222	4.5548	5.4452
33.256	4.6793	5.3207
33.29	4.2385	5.7615
33.324	4.8634	5.1366
33.358	4.7087	5.2913
33.392	5.0265	4.9735
33.426	4.8493	5.1507
33.46	4.8635	5.1365
33.494	4.9425	5.0575
33.526	4.8145	5.1855
33.56	4.8306	5.1694
33.594	4.7655	5.2345
33.628	4.8856	5.1144
33.662	4.4822	5.5178
33.696	4.594	5.406
33.73	4.9716	5.0284
33.764	5.0563	4.9437
33.798	4.9663	5.0337
33.832	4.6488	5.3512
33.866	4.828	5.172
33.9	5.0524	4.9476
33.934	4.7395	5.2605
33.966	4.9413	5.0587
34	4.9142	5.0858
34.034	5.0415	4.9585
34.068	4.7121	5.2879
34.102	5.0761	4.9239
34.136	4.5365	5.4635
34.17	4.9202	5.0798
34.204	4.9478	5.0522
34.238	5.3169	4.6831
34.272	4.6144	5.3856
34.306	4.6029	5.3971
34.338	4.8553	5.1447
34.372	4.8663	5.1337
34.406	5.5975	4.4025
34.44	5.3373	4.6627
34.474	5.2977	4.7023
34.508	5.2136	4.7864
34.542	4.849	5.151
34.576	5.155	4.845
34.61	5.2704	4.7296
34.644	4.6065	5.3935
34.678	4.8563	5.1437
34.71	4.9082	5.0918
34.744	5.4487	4.5513
34.778	4.9038	5.0962
34.812	5.3631	4.6369
34.846	5.0997	4.9003
34.88	5.6474	4.3526
34.914	4.8439	5.1561
34.948	5.3433	4.6567
34.982	5.2625	4.7375
35.016	5.183	4.817
35.05	5.3826	4.6174
35.082	5.3127	4.6873
35.116	5.2498	4.7502
35.15	5.3836	4.6164
35.184	5.2872	4.7128
35.218	5.1141	4.8859
35.252	5.3587	4.6413
35.286	5.4295	4.5705
35.32	5.3899	4.6101
35.354	5.0367	4.9633
35.388	5.465	4.535
35.42	5.8961	4.1039
35.454	5.1903	4.8097
35.488	5.4759	4.5241
35.522	5.7623	4.2377
35.556	5.5082	4.4918
35.59	5.62	4.38
35.624	5.2319	4.7681
35.658	5.4172	4.5828
35.692	5.501	4.499
35.726	5.7191	4.2809
35.76	5.3343	4.6657
35.792	5.5409	4.4591
35.826	5.4795	4.5205
35.86	5.0327	4.9673
35.894	5.2827	4.7173
35.928	5.2439	4.7561
35.962	5.6469	4.3531
35.996	5.5693	4.4307
36.03	5.754	4.246
36.064	5.6053	4.3947
36.098	5.5567	4.4433
36.132	5.7472	4.2528
36.164	5.3288	4.6712
36.198	5.8132	4.1868
36.232	5.2778	4.7222
36.266	5.4488	4.5512
36.3	5.8711	4.1289
36.334	5.2977	4.7023
36.368	5.3816	4.6184
36.402	6.0473	3.9527
36.436	5.2688	4.7312
36.47	5.5618	4.4382
36.504	5.6554	4.3446
36.536	5.351	4.649
36.57	5.6752	4.3248
36.604	5.7684	4.2316
36.638	5.5607	4.4393
36.672	5.6863	4.3137
36.706	6.033	3.967
36.74	5.6656	4.3344
36.774	5.6861	4.3139
36.808	5.9768	4.0232
36.842	6.1022	3.8978
36.876	5.5332	4.4668
36.908	5.3212	4.6788
36.942	5.4742	4.5258
36.976	5.6198	4.3802
37.01	5.6029	4.3971
37.044	6.2464	3.7536
37.078	5.9123	4.0877
37.112	6.4595	3.5405
37.146	6.0774	3.9226
37.18	6.0518	3.9482
37.214	6.1035	3.8965
37.246	5.793	4.207
37.28	5.9586	4.0414
37.314	5.7759	4.2241
37.348	5.844	4.156
37.382	5.8735	4.1265
37.416	6.2321	3.7679
37.45	6.0141	3.9859
37.484	5.8777	4.1223
37.518	5.8574	4.1426
37.552	5.722	4.278
37.586	6.1267	3.8733
37.618	6.0681	3.9319
37.652	6.1514	3.8486
37.686	6.3791	3.6209
37.72	6.3904	3.6096
37.754	5.9582	4.0418
37.788	6.1308	3.8692
37.822	6.2273	3.7727
37.856	5.7241	4.2759
37.89	6.1048	3.8952
37.924	6.0571	3.9429
37.958	6.4769	3.5231
37.99	6.2647	3.7353
38.024	5.8591	4.1409
38.058	6.101	3.899
38.092	5.9416	4.0584
38.126	6.1493	3.8507
38.16	6.0437	3.9563
38.194	6.3706	3.6294
38.228	6.4231	3.5769
38.262	6.2901	3.7099
38.296	6.1288	3.8712
38.33	5.906	4.094
38.362	6.6498	3.3502
38.396	6.2839	3.7161
38.43	6.0646	3.9354
38.464	6.7315	3.2685
38.498	6.5954	3.4046
38.532	6.0485	3.9515
38.566	6.051	3.949
38.6	6.3655	3.6345
38.634	6.4671	3.5329
38.668	6.3543	3.6457
38.702	6.285	3.715
38.734	6.4815	3.5185
38.768	6.2703	3.7297
38.802	6.6511	3.3489
38.836	6.7023	3.2977
38.87	6.4148	3.5852
38.904	6.2062	3.7938
38.938	6.3028	3.6972
38.972	6.848	3.152
39.006	6.1771	3.8229
39.04	6.6549	3.3451
39.074	6.3029	3.6971
39.108	6.5437	3.4563
39.142	6.7367	3.2633
39.174	5.7941	4.2059
39.208	6.5873	3.4127
39.242	6.4262	3.5738
39.276	7.0983	2.9017
39.31	6.892	3.108
39.344	6.6941	3.3059
39.378	6.5217	3.4783
39.412	6.6059	3.3941
39.446	6.9331	3.0669
39.48	6.3672	3.6328
39.514	6.9297	3.0703
39.546	6.9076	3.0924
39.58	6.2161	3.7839
39.614	6.2322	3.7678
39.648	6.2208	3.7792
39.682	6.8183	3.1817
39.716	6.1427	3.8573
39.75	6.937	3.063
39.784	6.8402	3.1598
39.818	6.9027	3.0973
39.852	6.9155	3.0845
39.886	7.3782	2.6218
39.918	6.9012	3.0988
39.952	7.2796	2.7204
39.986	6.7164	3.2836
40.02	6.9358	3.0642
40.054	6.6692	3.3308
40.088	7.2175	2.7825
40.122	7.0635	2.9365
40.156	6.8331	3.1669
40.19	6.7181	3.2819
40.224	6.7713	3.2287
40.256	7.2537	2.7463
40.29	7.3186	2.6814
40.324	7.1792	2.8208
40.358	7.4702	2.5298
40.392	7.1643	2.8357
40.426	6.6955	3.3045
40.46	6.8662	3.1338
40.494	6.9923	3.0077
40.528	7.2852	2.7148
40.562	6.8919	3.1081
40.596	6.8958	3.1042
40.628	6.9361	3.0639
40.662	7.0178	2.9822
40.696	7.2516	2.7484
40.73	7.0731	2.9269
40.764	7.5186	2.4814
40.798	6.4769	3.5231
40.832	7.3572	2.6428
40.866	6.783	3.217
40.9	7.2999	2.7001
40.934	7.3396	2.6604
40.968	6.5648	3.4352
41	7.552	2.448
41.034	7.4419	2.5581
41.068	7.0846	2.9154
41.102	6.8617	3.1383
41.136	7.3132	2.6868
41.17	7.043	2.957
41.204	7.1491	2.8509
41.238	7.0936	2.9064
41.272	7.0304	2.9696
41.306	7.4748	2.5252
41.34	7.383	2.617
41.372	7.748	2.252
41.406	7.1406	2.8594
41.44	7.1886	2.8114
41.474	6.75	3.25
41.508	7.2866	2.7134
41.542	7.1403	2.8597
41.576	7.0378	2.9622
41.61	7.2942	2.7058
41.644	6.6076	3.3924
41.678	7.2418	2.7582
41.712	7.4381	2.5619
41.744	7.6054	2.3946
41.778	7.0269	2.9731
41.812	7.8248	2.1752
41.846	7.3203	2.6797
41.88	7.2879	2.7121
41.914	7.7451	2.2549
41.948	7.4576	2.5424
41.982	7.898	2.102
42.016	7.1455	2.8545
42.05	7.784	2.216
42.084	7.0894	2.9106
42.116	7.5624	2.4376
42.15	7.1559	2.8441
42.184	7.265	2.735
42.218	7.5411	2.4589
42.252	7.0903	2.9097
42.286	7.3318	2.6682
42.32	7.2301	2.7699
42.354	7.2244	2.7756
42.388	7.1858	2.8142
42.422	7.3214	2.6786
42.454	7.2033	2.7967
42.488	7.9635	2.0365
42.522	7.9664	2.0336
42.556	7.5882	2.4118
42.59	7.6986	2.3014
42.624	7.4452	2.5548
42.658	7.2237	2.7763
42.692	7.0816	2.9184
42.726	7.4204	2.5796
42.76	7.3111	2.6889
42.794	7.5622	2.4378
42.826	7.5598	2.4402
42.86	7.3316	2.6684
42.894	7.6737	2.3263
42.928	7.5723	2.4277
42.962	7.8586	2.1414
42.996	7.962	2.038
43.03	8.1179	1.8821
43.064	7.8133	2.1867
43.098	7.8412	2.1588
43.132	7.6811	2.3189
43.166	7.6637	2.3363
43.198	7.9191	2.0809
43.232	7.7712	2.2288
43.266	8.0606	1.9394
43.3	7.6754	2.3246
43.334	7.956	2.044
43.368	7.6658	2.3342
43.402	7.5385	2.4615
43.436	7.6687	2.3313
43.47	7.7908	2.2092
43.504	7.6906	2.3094
43.538	7.7314	2.2686
43.57	7.7711	2.2289
43.604	7.7796	2.2204
43.638	7.769	2.231
43.672	7.9424	2.0576
43.706	7.8784	2.1216
43.74	8.4335	1.5665
43.774	8.1221	1.8779
43.808	7.6495	2.3505
43.842	7.8758	2.1242
43.876	7.6607	2.3393
43.91	7.7993	2.2007
43.942	8.1625	1.8375
43.976	8.0029	1.9971
44.01	8.3573	1.6427
44.044	8.0524	1.9476
44.078	7.9898	2.0102
44.112	8.2982	1.7018
44.146	7.9668	2.0332
44.18	8.7537	1.2463
44.214	8.316	1.684
44.248	8.3882	1.6118
44.28	7.9052	2.0948
44.314	7.8712	2.1288
44.348	7.9669	2.0331
44.382	8.1989	1.8011
44.416	7.9956	2.0044
44.45	8.0634	1.9366
44.484	8.1837	1.8163
44.518	8.2566	1.7434
44.552	7.9547	2.0453
44.586	8.0864	1.9136
44.62	8.6722	1.3278
44.654	8.2429	1.7571
44.686	8.5634	1.4366
44.72	8.3639	1.6361
44.754	8.3188	1.6812
44.788	8.1012	1.8988
44.822	8.0776	1.9224
44.856	8.1642	1.8358
44.89	8.0094	1.9906
44.924	8.2691	1.7309
44.958	8.1622	1.8378
44.992	8.3815	1.6185
45.026	8.3356	1.6644
45.058	7.9292	2.0708
45.092	8.3078	1.6922
45.126	8.3408	1.6592
45.16	8.2018	1.7982
45.194	8.7109	1.2891
45.228	8.6645	1.3355
45.262	8.6972	1.3028
45.296	8.4524	1.5476
45.33	8.0642	1.9358
45.364	9.0394	0.9606
45.398	8.5155	1.4845
45.43	8.631	1.369
45.464	8.8305	1.1695
45.498	8.39	1.61
45.532	8.4425	1.5575
45.566	7.9543	2.0457
45.6	8.099	1.901
45.634	7.8986	2.1014
45.668	8.0609	1.9391
45.702	8.2179	1.7821
45.736	8.2597	1.7403
45.77	7.8414	2.1586
45.802	8.1746	1.8254
45.836	8.3195	1.6805
45.87	8.7236	1.2764
45.904	8.237	1.763
45.938	8.1931	1.8069
45.972	8.6234	1.3766
46.006	8.1263	1.8737
46.04	8.4804	1.5196
46.074	8.1869	1.8131
46.108	8.3769	1.6231
46.142	8.5622	1.4378
46.174	8.2988	1.7012
46.208	9.1339	0.8661
46.242	8.5669	1.4331
46.276	8.2475	1.7525
46.31	8.751	1.249
46.344	9.0857	0.9143
46.378	8.6078	1.3922
46.412	8.4909	1.5091
46.446	8.7847	1.2153
46.48	8.7256	1.2744
46.514	8.1752	1.8248
46.546	8.5615	1.4385
46.58	8.3758	1.6242
46.614	9.0364	0.9636
46.648	8.7742	1.2258
46.682	8.598	1.402
46.716	8.0968	1.9032
46.75	8.5201	1.4799
46.784	8.3699	1.6301
46.818	8.8158	1.1842
46.852	8.7942	1.2058
46.884	8.5197	1.4803
46.918	8.4322	1.5678
46.952	8.8522	1.1478
46.986	8.5989	1.4011
47.02	8.9046	1.0954
47.054	8.7556	1.2444
47.088	8.401	1.599
47.122	8.5685	1.4315
47.156	8.7523	1.2477
47.19	8.7575	1.2425
47.224	8.453	1.547
47.256	8.8402	1.1598
47.29	8.5188	1.4812
47.324	8.3771	1.6229
47.358	8.6007	1.3993
47.392	8.4479	1.5521
47.426	8.7625	1.2375
47.46	8.3146	1.6854
47.494	8.7246	1.2754
47.528	8.5603	1.4397
47.562	8.8866	1.1134
47.596	8.3308	1.6692
47.628	9.1545	0.8455
47.662	9.2155	0.7845
47.696	8.9635	1.0365
47.73	8.6445	1.3555
47.764	8.7346	1.2654
47.798	8.3194	1.6806
47.832	8.3778	1.6222
47.866	8.4239	1.5761
47.9	8.8233	1.1767
47.934	8.3683	1.6317
47.968	8.662	1.338
48	8.928	1.072
48.034	8.5647	1.4353
48.068	8.4848	1.5152
48.102	8.7446	1.2554
48.136	8.8774	1.1226
48.17	8.7622	1.2378
48.204	8.5584	1.4416
48.238	8.7493	1.2507
48.272	9.2168	0.7832
48.306	8.8478	1.1522
48.34	9.3491	0.6509
48.372	9.0868	0.9132
48.406	9.1326	0.8674
48.44	8.8222	1.1778
48.474	8.8788	1.1212
48.508	8.9632	1.0368
48.542	8.5644	1.4356
48.576	8.8479	1.1521
48.61	9.0665	0.9335
48.644	9.1236	0.8764
48.678	9.0276	0.9724
48.71	8.9275	1.0725
48.744	8.8714	1.1286
48.778	8.7974	1.2026
48.812	9.2461	0.7539
48.846	8.914	1.086
48.88	8.7965	1.2035
48.914	8.428	1.572
48.948	8.652	1.348
48.982	8.5897	1.4103
49.016	8.9862	1.0138
49.05	9.1981	0.8019
49.082	8.6718	1.3282
49.116	8.8297	1.1703
49.15	8.6461	1.3539
49.184	8.892	1.108
49.218	8.7389	1.2611
49.252	9.1134	0.8866
49.286	9.2856	0.7144
49.32	9.3555	0.6445
49.354	9.0015	0.9985
49.388	9.4505	0.5495
49.422	9.0713	0.9287
49.454	9.0161	0.9839
49.488	9.0515	0.9485
49.522	9.0044	0.9956
49.556	9.1183	0.8817
49.59	9.3077	0.6923
49.624	9.5844	0.4156
49.658	9.4119	0.5881
49.692	9.1894	0.8106
49.726	8.9259	1.0741
49.76	8.8265	1.1735
49.794	8.8631	1.1369
49.826	9.1464	0.8536
49.86	9.2147	0.7853
49.894	9.1332	0.8668
49.928	8.9685	1.0315
49.962	9.2642	0.7358
49.996	9.1785	0.8215
50.03	8.9308	1.0692
50.064	8.6433	1.3567
50.098	9.4525	0.5475
50.132	8.9791	1.0209
50.166	9.0255	0.9745
50.198	9.6091	0.3909
50.232	9.4127	0.5873
50.266	9.4387	0.5613
50.3	9.2823	0.7177
50.334	8.9477	1.0523
50.368	9.6084	0.3916
50.402	9.371	0.629
50.436	9.0229	0.9771
50.47	9.2986	0.7014
50.504	9.1617	0.8383
50.536	8.9129	1.0871
50.57	8.8544	1.1456
50.604	8.6714	1.3286
50.638	9.0923	0.9077
50.672	9.4238	0.5762
50.706	9.3167	0.6833
50.74	9.3375	0.6625
50.774	8.9812	1.0188
50.808	9.07	0.93
50.842	8.7872	1.2128
50.876	9.1565	0.8435
50.908	9.1616	0.8384
50.942	8.9336	1.0664
50.976	9.4943	0.5057
51.01	8.7413	1.2587
51.044	8.6527	1.3473
51.078	9.1649	0.8351
51.112	8.5646	1.4354
51.146	8.784	1.216
51.18	9.0498	0.9502
51.214	9.224	0.776
51.248	9.3561	0.6439
51.28	9.5022	0.4978
51.314	9.7471	0.2529
51.348	8.9415	1.0585
51.382	9.2764	0.7236
51.416	9.4728	0.5272
51.45	9.4106	0.5894
51.484	9.0544	0.9456
51.518	8.963	1.037
51.552	9.4217	0.5783
51.586	9.2558	0.7442
51.62	9.1303	0.8697
51.652	9.0255	0.9745
51.686	9.2089	0.7911
51.72	9.5051	0.4949
51.754	9.7691	0.2309
51.788	9.5437	0.4563
51.822	9.4662	0.5338
51.856	9.6385	0.3615
51.89	9.0862	0.9138
51.924	9.5267	0.4733
51.958	9.2588	0.7412
51.99	9.0928	0.9072
52.024	9.1778	0.8222
52.058	9.6054	0.3946
52.092	9.3144	0.6856
52.126	9.2772	0.7228
52.16	9.4845	0.5155
52.194	9.7343	0.2657
52.228	9.3992	0.6008
52.262	9.8254	0.1746
52.296	9.8355	0.1645
52.33	9.4818	0.5182
52.362	9.9047	0.0953
52.396	9.4891	0.5109
52.43	9.3072	0.6928
52.464	9.7582	0.2418
52.498	9.4464	0.5536
52.532	9.6416	0.3584
52.566	9.2527	0.7473
52.6	9.0038	0.9962
52.634	9.4392	0.5608
52.668	9.3441	0.6559
52.702	9.7608	0.2392
52.734	9.411	0.589
52.768	9.456	0.544
52.802	10.0157	-0.0157
52.836	9.6004	0.3996
52.87	9.6387	0.3613
52.904	9.2099	0.7901
52.938	9.6505	0.3495
52.972	9.5374	0.4626
53.006	9.8205	0.1795
53.04	9.3348	0.6652
53.074	9.3108	0.6892
53.106	9.5765	0.4235
53.14	9.5714	0.4286
53.174	9.7645	0.2355
53.208	9.6562	0.3438
53.242	9.6131	0.3869
53.276	9.3017	0.6983
53.31	9.5922	0.4078
53.344	9.062	0.938
53.378	9.4223	0.5777
53.412	9.6151	0.3849
53.446	9.6186	0.3814
53.478	9.5049	0.4951
53.512	9.6115	0.3885
53.546	9.4528	0.5472
53.58	9.4928	0.5072
53.614	9.1839	0.8161
53.648	9.4021	0.5979
53.682	9.8741	0.1259
53.716	9.7102	0.2898
53.75	9.3557	0.6443
53.784	9.6881	0.3119
53.818	9.3537	0.6463
53.85	9.1141	0.8859
53.884	9.4062	0.5938
53.918	9.4633	0.5367
53.952	9.6304	0.3696
53.986	9.6639	0.3361
54.02	10.0548	-0.0548
54.054	9.7637	0.2363
54.088	9.432	0.568
54.122	9.7746	0.2254
54.156	9.1126	0.8874
54.188	9.6075	0.3925
54.222	10.045	-0.045
54.256	9.4316	0.5684
54.29	9.3934	0.6066
54.324	9.3877	0.6123
54.358	9.7355	0.2645
54.392	9.9022	0.0978
54.426	9.5381	0.4619
54.46	9.9375	0.0625
54.494	9.9531	0.0469
54.528	9.7407	0.2593
54.56	8.8751	1.1249
54.594	9.3536	0.6464
54.628	9.4855	0.5145
54.662	9.4203	0.5797
54.696	9.4297	0.5703
54.73	9.8741	0.1259
54.764	9.2333	0.7667
54.798	9.3389	0.6611
54.832	9.6032	0.3968
54.866	9.663	0.337
54.9	9.9733	0.0267
54.932	9.725	0.275
54.966	9.7168	0.2832
55	9.9335	0.0665
55.034	9.7932	0.2068
55.068	9.5449	0.4551
55.102	9.6802	0.3198
55.136	9.707	0.293
55.17	9.5818	0.4182
55.204	9.6392	0.3608
55.238	10.1244	-0.1244
55.272	9.3821	0.6179
55.304	9.8032	0.1968
55.338	10.0683	-0.0683
55.372	10.3357	-0.3357
55.406	9.5483	0.4517
55.44	9.7732	0.2268
55.474	9.5712	0.4288
55.508	9.7693	0.2307
55.542	9.9826	0.0174
55.576	9.8043	0.1957
55.61	9.7472	0.2528
55.644	9.378	0.622
55.676	9.6314	0.3686
55.71	9.9113	0.0887
55.744	9.6319	0.3681
55.778	9.9513	0.0487
55.812	9.9283	0.0717
55.846	9.6938	0.3062
55.88	9.9322	0.0678
55.914	9.6592	0.3408
55.948	9.8894	0.1106
55.982	10.2174	-0.2174
56.014	9.5464	0.4536
56.048	9.6309	0.3691
56.082	9.6085	0.3915
56.116	9.7474	0.2526
56.15	9.7581	0.2419
56.184	9.6954	0.3046
56.218	9.5603	0.4397
56.252	10.0897	-0.0897
56.286	10.0368	-0.0368
56.32	10.0296	-0.0296
56.354	10.1137	-0.1137
56.386	9.9693	0.0307
56.42	9.9328	0.0672
56.454	9.9263	0.0737
56.488	10.0173	-0.0173
56.522	9.6305	0.3695
56.556	10.2662	-0.2662
56.59	9.9972	0.0027881
56.624	9.2766	0.7234
56.658	9.7439	0.2561
56.692	10.1275	-0.1275
56.726	9.9669	0.0331
56.758	9.7749	0.2251
56.792	9.147	0.853
56.826	10.2944	-0.2944
56.86	9.9002	0.0998
56.894	9.884	0.116
56.928	9.815	0.185
56.962	9.7425	0.2575
56.996	9.5184	0.4816
57.03	9.767	0.233
57.064	9.8872	0.1128
57.098	9.6814	0.3186
57.13	9.6922	0.3078
57.164	10.2423	-0.2423
57.198	10.0535	-0.0535
57.232	9.6958	0.3042
57.266	9.8207	0.1793
57.3	9.88	0.12
57.334	10.1716	-0.1716
57.368	10.1325	-0.1325
57.402	9.8018	0.1982
57.436	10.0535	-0.0535
57.47	9.8192	0.1808
57.502	9.5394	0.4606
57.536	10.3929	-0.3929
57.57	9.8974	0.1026
57.604	10.2686	-0.2686
57.638	10.108	-0.108
57.672	9.6877	0.3123
57.706	10.5517	-0.5517
57.74	9.9747	0.0253
57.774	10.0068	-0.006751
57.808	10.0467	-0.0467
57.84	10.3161	-0.3161
57.874	10.2114	-0.2114
57.908	9.8576	0.1424
57.942	9.6671	0.3329
57.976	10.011	-0.011
58.01	9.9183	0.0817
58.044	9.2661	0.7339
58.078	9.9259	0.0741
58.112	9.9847	0.0153
58.146	9.5223	0.4777
58.18	9.557	0.443
58.212	10.2214	-0.2214
58.246	10.0704	-0.0704
58.28	9.8108	0.1892
58.314	9.3656	0.6344
58.348	9.8459	0.1541
58.382	9.8457	0.1543
58.416	10.3843	-0.3843
58.45	10.101	-0.101
58.484	10.0052	-0.0051614
58.518	9.599	0.401
58.552	9.9379	0.0621
58.584	10.1161	-0.1161
58.618	10.2742	-0.2742
58.652	9.9345	0.0655
58.686	9.3319	0.6681
58.72	9.8723	0.1277
58.754	9.797	0.203
58.788	9.9509	0.0491
58.822	9.7528	0.2472
58.856	9.8023	0.1977
58.89	9.4513	0.5487
58.924	9.6713	0.3287
58.956	9.9587	0.0413
58.99	10.2861	-0.2861
59.024	9.4343	0.5657
59.058	9.804	0.196
59.092	10.18	-0.18
59.126	9.8395	0.1605
59.16	9.6582	0.3418
59.194	10.1478	-0.1478
59.228	9.9359	0.0641
59.262	9.5605	0.4395
59.294	10.1686	-0.1686
59.328	9.9669	0.0331
59.362	9.7801	0.2199
59.396	9.3857	0.6143
59.43	9.7047	0.2953
59.464	10.1989	-0.1989
59.498	10.4382	-0.4382
59.532	10.0057	-0.0057357
59.566	10.0225	-0.0225
59.6	9.9577	0.0423
59.634	10.0908	-0.0908
59.666	9.8994	0.1006
59.7	10.1739	-0.1739
59.734	9.9188	0.0812
59.768	10.1345	-0.1345
59.802	9.9327	0.0673
59.836	9.8978	0.1022
59.87	9.7695	0.2305
59.904	9.7795	0.2205
59.938	9.8712	0.1288
59.972	10.0687	-0.0687
60.006	10.0185	-0.0185
60.038	10.0825	-0.0825
60.072	9.6595	0.3405
60.106	9.9813	0.0187
60.14	9.1123	0.8877
60.174	10.0373	-0.0373
60.208	9.5686	0.4314
60.242	9.5441	0.4559
60.276	10.4139	-0.4139
60.31	10.5668	-0.5668
60.344	10.2569	-0.2569
60.378	9.615	0.385
60.41	9.6745	0.3255
60.444	10.3104	-0.3104
60.478	9.9282	0.0718
60.512	10.3762	-0.3762
60.546	10.2206	-0.2206
60.58	10.0427	-0.0427
60.614	10.6285	-0.6285
60.648	10.5395	-0.5395
60.682	10.015	-0.015
60.716	9.7615	0.2385
60.75	10.0869	-0.0869
60.782	10.6799	-0.6799
60.816	10.0345	-0.0345
60.85	9.5939	0.4061
60.884	10.0321	-0.0321
60.918	9.6129	0.3871
60.952	10.0903	-0.0903
60.986	9.5804	0.4196
61.02	9.959	0.041
61.054	10.4562	-0.4562
61.088	10.1404	-0.1404
61.12	10.3084	-0.3084
61.154	10.1754	-0.1754
61.188	10.0672	-0.0672
61.222	10.2431	-0.2431
61.256	10.0248	-0.0248
61.29	10.1154	-0.1154
61.324	10.148	-0.148
61.358	9.8116	0.1884
61.392	10.0606	-0.0606
61.426	10.6092	-0.6092
61.46	9.4798	0.5202
61.492	10.103	-0.103
61.526	9.6605	0.3395
61.56	10.3603	-0.3603
61.594	9.4711	0.5289
61.628	9.8935	0.1065
61.662	9.349	0.651
61.696	10.352	-0.352
61.73	10.5188	-0.5188
61.764	10.1035	-0.1035
61.798	10.1319	-0.1319
61.832	10.2337	-0.2337
61.864	10.4603	-0.4603
61.898	10.0007	-0.0006541
61.932	10.1869	-0.1869
61.966	10.3598	-0.3598
62	9.7128	0.2872
62.034	9.8404	0.1596
62.068	10.3316	-0.3316
62.102	10.4806	-0.4806
62.136	10.0093	-0.0093497
62.17	9.9451	0.0549
62.204	10.2385	-0.2385
62.236	10.1767	-0.1767
62.27	10.0207	-0.0207
62.304	9.9566	0.0434
62.338	10.2061	-0.2061
62.372	10.3177	-0.3177
62.406	9.5035	0.4965
62.44	9.7782	0.2218
62.474	10.1636	-0.1636
62.508	10.1698	-0.1698
62.542	10.0599	-0.0599
62.576	9.5039	0.4961
62.608	10.4099	-0.4099
62.642	9.4677	0.5323
62.676	10.154	-0.154
62.71	10.0188	-0.0188
62.744	10.0965	-0.0965
62.778	10.0259	-0.0259
62.812	10.3642	-0.3642
62.846	10.0521	-0.0521
62.88	9.7562	0.2438
62.914	10.1846	-0.1846
62.948	9.8727	0.1273
62.98	9.7506	0.2494
63.014	10.1326	-0.1326
63.048	10.1865	-0.1865
63.082	10.3556	-0.3556
63.116	10.2022	-0.2022
63.15	10.029	-0.029
63.184	9.873	0.127
63.218	10.1905	-0.1905
63.252	10.4879	-0.4879
63.286	9.7314	0.2686
63.32	10.2624	-0.2624
63.352	9.9479	0.0521
63.386	10.132	-0.132
63.42	10.0055	-0.0055442
63.454	10.1128	-0.1128
63.488	10.3113	-0.3113
63.522	9.998	0.0019878
63.556	10.0741	-0.0741
63.59	10.2571	-0.2571
63.624	9.6039	0.3961
63.658	9.8735	0.1265
63.69	9.7279	0.2721
63.724	9.8785	0.1215
63.758	9.9872	0.0128
63.792	9.6738	0.3262
63.826	10.299	-0.299
63.86	10.0637	-0.0637
63.894	9.9225	0.0775
63.928	10.4264	-0.4264
63.962	10.3248	-0.3248
63.996	10.3248	-0.3248
64.03	10.4986	-0.4986
64.062	10.1157	-0.1157
64.096	9.7968	0.2032
64.13	10.1626	-0.1626
64.164	10.0288	-0.0288
64.198	10.417	-0.417
64.232	10.4031	-0.4031
64.266	10.2236	-0.2236
64.3	10.2186	-0.2186
64.334	9.998	0.0019775
64.368	10.025	-0.025
64.402	10.3934	-0.3934
64.434	9.8882	0.1118
64.468	10.1495	-0.1495
64.502	10.2869	-0.2869
64.536	10.4098	-0.4098
64.57	10.0094	-0.0093792
64.604	10.4503	-0.4503
64.638	9.8118	0.1882
64.672	9.8492	0.1508
64.706	10.1771	-0.1771
64.74	9.8637	0.1363
64.774	9.8382	0.1618
64.806	10.176	-0.176
64.84	9.8671	0.1329
64.874	9.7758	0.2242
64.908	10.1449	-0.1449
64.942	10.8766	-0.8766
64.976	10.2142	-0.2142
65.01	10.0743	-0.0743
65.044	9.9605	0.0395
65.078	10.4246	-0.4246
65.112	10.0201	-0.0201
65.146	10.3527	-0.3527
65.178	9.9285	0.0715
65.212	10.018	-0.018
65.246	10.052	-0.052
65.28	10.0161	-0.0161
65.314	10.5856	-0.5856
65.348	10.0585	-0.0585
65.382	9.9324	0.0676
65.416	10.0392	-0.0392
65.45	10.4107	-0.4107
65.484	10.1318	-0.1318
65.516	10.1858	-0.1858
65.55	10.1546	-0.1546
65.584	9.5689	0.4311
65.618	10.225	-0.225
65.652	9.733	0.267
65.686	10.6298	-0.6298
65.72	10.0304	-0.0304
65.754	10.2187	-0.2187
65.788	10.3146	-0.3146
65.822	9.8797	0.1203
65.856	9.6913	0.3087
65.89	9.8639	0.1361
65.922	9.8323	0.1677
65.956	10.1436	-0.1436
65.99	10.1128	-0.1128
66.024	10.4971	-0.4971
66.058	10.4808	-0.4808
66.092	10.2926	-0.2926
66.126	10.0952	-0.0952
66.16	9.987	0.013
66.194	10.3277	-0.3277
66.228	9.61	0.39
66.262	9.7562	0.2438
66.294	9.889	0.111
66.328	10.3181	-0.3181
66.362	10.811	-0.811
66.396	10.3958	-0.3958
66.43	10.0229	-0.0229
66.464	10.4328	-0.4328
66.498	10.3309	-0.3309
66.532	10.695	-0.695
66.566	9.9533	0.0467
66.6	10.6418	-0.6418
66.634	10.159	-0.159
66.666	9.8456	0.1544
66.7	10.6262	-0.6262
66.734	10.1227	-0.1227
66.768	10.7246	-0.7246
66.802	10.42	-0.42
66.836	9.5596	0.4404
66.87	10.0249	-0.0249
66.904	9.4173	0.5827
66.938	10.2249	-0.2249
66.972	10.102	-0.102
67.006	10.9114	-0.9114
67.038	10.2576	-0.2576
67.072	10.2592	-0.2592
67.106	10.3983	-0.3983
67.14	9.8546	0.1454
67.174	9.9267	0.0733
67.208	10.2146	-0.2146
67.242	10.2241	-0.2241
67.276	10.2659	-0.2659
67.31	9.9085	0.0915
67.344	9.9678	0.0322
67.376	10.51	-0.51
67.41	10.4341	-0.4341
67.444	10.0152	-0.0152
67.478	10.0447	-0.0447
67.512	10.1594	-0.1594
67.546	9.571	0.429
67.58	10.1333	-0.1333
67.614	10.4743	-0.4743
67.648	9.919	0.081
67.682	10.2207	-0.2207
67.716	9.9548	0.0452
67.748	10.3074	-0.3074
67.782	10.2951	-0.2951
67.816	9.5543	0.4457
67.85	9.8806	0.1194
67.884	9.9651	0.0349
67.918	10.86	-0.86
67.952	10.5475	-0.5475
67.986	10.0291	-0.0291
68.02	10.1305	-0.1305
68.054	10.5272	-0.5272
68.088	10.6588	-0.6588
68.12	10.2958	-0.2958
68.154	10.2644	-0.2644
68.188	10.0514	-0.0514
68.222	10.1058	-0.1058
68.256	10.4204	-0.4204
68.29	9.7061	0.2939
68.324	10.4689	-0.4689
68.358	9.938	0.062
68.392	10.1932	-0.1932
68.426	9.91	0.09
68.46	10.1039	-0.1039
68.492	9.4665	0.5335
68.526	9.9993	0.00068171
68.56	9.9135	0.0865
68.594	10.8095	-0.8095
68.628	9.8763	0.1237
68.662	9.9843	0.0157
68.696	10.3022	-0.3022
68.73	10.2921	-0.2921
68.764	10.4216	-0.4216
68.798	10.2718	-0.2718
68.832	9.9443	0.0557
68.864	10.1429	-0.1429
68.898	10.1915	-0.1915
68.932	9.681	0.319
68.966	10.0328	-0.0328
69	9.8836	0.1164
69.034	10.4644	-0.4644
69.068	9.7859	0.2141
69.102	10.3688	-0.3688
69.136	9.8956	0.1044
69.17	10.5168	-0.5168
69.202	10.3396	-0.3396
69.236	9.4386	0.5614
69.27	10.0521	-0.0521
69.304	9.9133	0.0867
69.338	9.8079	0.1921
69.372	10.4669	-0.4669
69.406	10.0272	-0.0272
69.44	10.2441	-0.2441
69.474	10.3397	-0.3397
69.508	10.268	-0.268
69.542	10.1078	-0.1078
69.574	10.1184	-0.1184
69.608	10.055	-0.055
69.642	10.0434	-0.0434
69.676	10.1156	-0.1156
69.71	10.1094	-0.1094
69.744	10.5401	-0.5401
69.778	10.4555	-0.4555
69.812	10.1927	-0.1927
69.846	9.9229	0.0771
69.88	10.6559	-0.6559
69.914	10.1343	-0.1343
69.946	10.4443	-0.4443
69.98	10.4278	-0.4278
70.014	9.6609	0.3391
70.048	9.7562	0.2438
70.082	10.3417	-0.3417
70.116	10.0681	-0.0681
70.15	10.3935	-0.3935
70.184	10.212	-0.212
70.218	10.0694	-0.0694
70.252	10.7138	-0.7138
70.286	9.7467	0.2533
70.318	9.963	0.037
70.352	10	1.2683e-05
70.386	9.9293	0.0707
70.42	10.0752	-0.0752
70.454	10.1097	-0.1097
70.488	10.1822	-0.1822
70.522	10.2345	-0.2345
70.556	10.3668	-0.3668
70.59	10.3939	-0.3939
70.624	10.1543	-0.1543
70.658	9.9131	0.0869
70.69	10.1098	-0.1098
70.724	9.5043	0.4957
70.758	10.1053	-0.1053
70.792	10.3358	-0.3358
70.826	10.0492	-0.0492
70.86	10.4301	-0.4301
70.894	9.9994	0.00058532
70.928	10.6946	-0.6946
70.962	10.0827	-0.0827
70.996	10.33	-0.33
71.028	10.0076	-0.0075698
71.062	10.4098	-0.4098
71.096	10.4092	-0.4092
71.13	9.7076	0.2924
71.164	10.0031	-0.0031061
71.198	10.3835	-0.3835
71.232	10.3154	-0.3154
71.266	10.3099	-0.3099
71.3	10.196	-0.196
71.334	9.4952	0.5048
71.368	10.1496	-0.1496
71.402	9.6188	0.3812
71.434	10.1715	-0.1715
71.468	10.1469	-0.1469
71.502	10.3343	-0.3343
71.536	10.2424	-0.2424
71.57	10.1479	-0.1479
71.604	10.2457	-0.2457
71.638	9.9245	0.0755
71.672	10.0299	-0.0299
71.706	9.9824	0.0176
71.74	10.2877	-0.2877
71.774	10.1903	-0.1903
71.806	9.7617	0.2383
71.84	10.163	-0.163
71.874	9.9622	0.0378
71.908	10.0977	-0.0977
71.942	9.8417	0.1583
71.976	9.7196	0.2804
72.01	9.9054	0.0946
72.044	10.3794	-0.3794
72.078	10.2264	-0.2264
72.112	9.9789	0.0211
72.146	9.9989	0.0011152
72.178	10.2297	-0.2297
72.212	10.0018	-0.0018289
72.246	10.0846	-0.0846
72.28	10.2801	-0.2801
72.314	9.7177	0.2823
72.348	10.3841	-0.3841
72.382	9.8064	0.1936
72.416	9.9489	0.0511
72.45	10.477	-0.477
72.484	10.062	-0.062
72.518	9.9069	0.0931
72.55	9.9196	0.0804
72.584	10.0018	-0.0017774
72.618	10.5493	-0.5493
72.652	10.3633	-0.3633
72.686	9.9762	0.0238
72.72	9.9758	0.0242
72.754	9.652	0.348
72.788	10.3259	-0.3259
72.822	9.9876	0.0124
72.856	10.1621	-0.1621
72.888	9.5431	0.4569
72.922	9.9917	0.008266
72.956	10.4023	-0.4023
72.99	10.1731	-0.1731
73.024	10.8795	-0.8795
73.058	9.5773	0.4227
73.092	10.2577	-0.2577
73.126	10.5869	-0.5869
73.16	10.2655	-0.2655
73.194	10.0308	-0.0308
73.228	10.004	-0.0040372
73.26	10.5625	-0.5625
73.294	10.1951	-0.1951
73.328	10.1284	-0.1284
73.362	10.1557	-0.1557
73.396	9.9337	0.0663
73.43	9.474	0.526
73.464	10.1202	-0.1202
73.498	10.5504	-0.5504
73.532	10.0284	-0.0284
73.566	10.1073	-0.1073
73.6	10.1504	-0.1504
73.632	10.0976	-0.0976
73.666	10.2875	-0.2875
73.7	10.2509	-0.2509
73.734	10.3531	-0.3531
73.768	10.4776	-0.4776
73.802	10.5133	-0.5133
73.836	10.3843	-0.3843
73.87	9.7477	0.2523
73.904	10.4216	-0.4216
73.938	9.9189	0.0811
73.972	10.1991	-0.1991
74.004	9.9294	0.0706
74.038	10.2128	-0.2128
74.072	10.3352	-0.3352
74.106	10.4067	-0.4067
74.14	9.9089	0.0911
74.174	10.2082	-0.2082
74.208	10.1397	-0.1397
74.242	10.0494	-0.0494
74.276	9.9276	0.0724
74.31	9.5502	0.4498
74.344	10.0753	-0.0753
74.376	10.4713	-0.4713
74.41	9.7981	0.2019
74.444	9.9695	0.0305
74.478	9.9303	0.0697
74.512	10.4315	-0.4315
74.546	9.7552	0.2448
74.58	10.0148	-0.0148
74.614	10.3956	-0.3956
74.648	10.4197	-0.4197
74.682	10.0681	-0.0681
74.716	10.0876	-0.0876
74.748	10.3086	-0.3086
74.782	10.325	-0.325
74.816	10.2006	-0.2006
74.85	10.1224	-0.1224
74.884	9.6927	0.3073
74.918	10.058	-0.058
74.952	10.1462	-0.1462
74.986	9.687	0.313
75.02	10.2476	-0.2476
75.054	10.2341	-0.2341
75.086	9.7721	0.2279
75.12	10.0384	-0.0384
75.154	9.9605	0.0395
75.188	9.9806	0.0194
75.222	9.8814	0.1186
75.256	10.0544	-0.0544
75.29	10.0993	-0.0993
75.324	10.109	-0.109
75.358	10.4628	-0.4628
75.392	9.9783	0.0217
75.426	9.8064	0.1936
75.458	9.6386	0.3614
75.492	10.0711	-0.0711
75.526	10.1714	-0.1714
75.56	10.2365	-0.2365
75.594	9.9885	0.0115
75.628	9.8536	0.1464
75.662	10.2014	-0.2014
75.696	10.3475	-0.3475
75.73	10.4084	-0.4084
75.764	10.2119	-0.2119
75.798	9.9135	0.0865
75.83	9.7664	0.2336
75.864	10.1416	-0.1416
75.898	9.9561	0.0439
75.932	9.7337	0.2663
75.966	9.5456	0.4544
76	9.7102	0.2898
76.034	9.9154	0.0846
76.068	10.1623	-0.1623
76.102	10.2315	-0.2315
76.136	10.0614	-0.0614
76.17	9.8116	0.1884
76.202	9.6699	0.3301
76.236	9.8271	0.1729
76.27	9.914	0.086
76.304	9.9522	0.0478
76.338	9.7618	0.2382
76.372	10.1386	-0.1386
76.406	9.8582	0.1418
76.44	10.0996	-0.0996
76.474	9.6509	0.3491
76.508	9.8331	0.1669
76.542	10.3979	-0.3979
76.576	10.157	-0.157
76.61	10.1426	-0.1426
76.642	9.7366	0.2634
76.676	9.9312	0.0688
76.71	9.7384	0.2616
76.744	10.3487	-0.3487
76.778	10.6643	-0.6643
76.812	10.1029	-0.1029
76.846	10.7727	-0.7727
76.88	10.1017	-0.1017
76.914	10.1301	-0.1301
76.948	9.8528	0.1472
76.982	10.4854	-0.4854
77.014	10.4913	-0.4913
77.048	9.9609	0.0391
77.082	10.1775	-0.1775
77.116	10.0033	-0.0033206
77.15	10.067	-0.067
77.184	10.1837	-0.1837
77.218	9.683	0.317
77.252	9.6077	0.3923
77.286	10.2271	-0.2271
77.32	10.1877	-0.1877
77.354	10.1458	-0.1458
77.386	10.2462	-0.2462
77.42	9.7472	0.2528
77.454	9.9905	0.0095227
77.488	10.4066	-0.4066
77.522	9.3324	0.6676
77.556	10.323	-0.323
77.59	10.2962	-0.2962
77.624	9.8103	0.1897
77.658	9.9443	0.0557
77.692	10.1125	-0.1125
77.724	10.052	-0.052
77.758	9.9151	0.0849
77.792	10.0911	-0.0911
77.826	10.5407	-0.5407
77.86	10.4764	-0.4764
77.894	9.956	0.044
77.928	10.5476	-0.5476
77.962	10.2852	-0.2852
77.996	10.447	-0.447
78.03	10.0534	-0.0534
78.064	9.3211	0.6789
78.096	9.6524	0.3476
78.13	9.9889	0.0111
78.164	9.7747	0.2253
78.198	10.8052	-0.8052
78.232	9.8388	0.1612
78.266	9.5822	0.4178
78.3	10.1526	-0.1526
78.334	10.1247	-0.1247
78.368	10.0508	-0.0508
78.402	9.556	0.444
78.436	9.8596	0.1404
78.468	10.281	-0.281
78.502	10.1363	-0.1363
78.536	9.4491	0.5509
78.57	10.0734	-0.0734
78.604	10.1744	-0.1744
78.638	9.5349	0.4651
78.672	9.9174	0.0826
78.706	9.7237	0.2763
78.74	10.1424	-0.1424
78.774	10.0396	-0.0396
78.808	10.393	-0.393
78.84	9.7237	0.2763
78.874	10.3255	-0.3255
78.908	9.6166	0.3834
78.942	9.9567	0.0433
78.976	9.8875	0.1125
79.01	9.8576	0.1424
79.044	10.0066	-0.0066092
79.078	10.2476	-0.2476
79.112	9.7744	0.2256
79.146	10.2666	-0.2666
79.18	10.143	-0.143
79.212	10.283	-0.283
79.246	10.5903	-0.5903
79.28	10.1795	-0.1795
79.314	9.8408	0.1592
79.348	9.9237	0.0763
79.382	10.3833	-0.3833
79.416	10.2357	-0.2357
79.45	9.861	0.139
79.484	10.1532	-0.1532
79.518	10.113	-0.113
79.55	10.2003	-0.2003
79.584	9.4305	0.5695
79.618	10.0382	-0.0382
79.652	9.5821	0.4179
79.686	9.985	0.015
79.72	9.849	0.151
79.754	9.9747	0.0253
79.788	9.8798	0.1202
79.822	9.8801	0.1199
79.856	9.8778	0.1222
79.89	10.1156	-0.1156
79.922	10.1849	-0.1849
79.956	10.1271	-0.1271
79.99	9.9929	0.0070515
80.024	9.7767	0.2233

## Sheet: Figure 3
The values of the points on the graphs are highlighted in yellow
Normalized signals for M and D				Normalized signal per charge state, calculation of the average and standard deviation								Total signal per charge state, calculation of the average												Normalized signals for M and T
FIGURE 3C				FIGURE 3F								FIGURE 3I												FIGURE 3L
Time (s)	M	D		Time (s)	12+	11+	10+	9+	CA AVG	STDev		Time (s)	6+	7+	8+	9+	10+	11+	12+	13+	14+	AVG Charge state		Time (s)	M	T
32.6098	1.923	9.0385		32.6098	1.1983	0.7255	0.3767	0.5855	0.7215	0.302		32.6098	1423702	2475848	3531537	8367620	3574111	1744613	977707	417588	107656	8.9757		10.8699	36.9735	1.0088
20.3811	2.385	8.8075		20.3811	1.2326	0.9384	0.5181	0.5155	0.8012	0.3028		20.3811	2015222	3683882	5772518	14762429	8527461	4536837	2418179	1136527	232313	9.2641		8.1525	35.0763	1.6412
16.3049	2.6585	8.6707		16.3049	1.4282	1.0909	0.7108	0.7728	1.0007	0.2859		16.3049	1559946	3002373	4844944	12621061	7784041	4274301	2297205	1091822	230744	9.3505		5.435	30.5374	3.1542
10.8699	3.4	8.3		10.8699	1.5869	1.387	0.8278	0.8967	1.1746	0.3212		10.8699	1821552	3627875	5974714	15783896	11349696	6580324	3637210	1846067	390379	9.5109		4.0762	24.9571	5.0143
8.1525	4.3882	7.8059		8.1525	1.6342	1.5342	1.0175	0.8694	1.2638	0.3265		8.1525	1954224	3950775	6590702	17846475	13867947	8292455	4715828	2447886	532202	9.6096		3.261	22.4746	5.8418
5.435	5.4468	7.2766		5.435	2.0686	1.9062	1.4021	1.3591	1.684	0.3092		5.435	2327864	4763962	8351194	22776533	20840755	12980030	7703519	4199345	945300	9.7842		2.174	16.7288	7.7571
4.0762	6.5395	6.7302		4.0762	2.1963	2.0986	1.6538	1.596	1.8862	0.2643		4.0762	2344933	4861102	8627193	24038877	22905644	14573524	8692397	4909950	1078862	9.8451		1.6305	12.5462	9.1513
3.261	7.7388	6.1306		3.261	2.4207	2.2144	1.8049	1.9031	2.0858	0.2454		3.261	1582343	3437380	6260002	17506027	17600804	11363091	6934103	3931162	885864	9.9122		1.087	9.3042	10.2319
2.174	9.848	5.076		2.174	2.5683	2.5152	2.1911	2.0789	2.3384	0.2081		2.174	1932060	4320980	8018584	22333818	23645803	15434656	9641988	5601637	1282287	9.9739		0.8152	7.3155	10.8948
1.6305	11.7959	4.1021		1.6305	2.6927	2.6372	2.3927	2.4424	2.5413	0.1265		1.6305	1721487	3938346	7329361	20503374	22508175	14577631	9128582	5375658	1228516	10.0001		0.4076	4.1907	11.9364
1.087	14.3946	2.8027		1.087	2.8564	2.8463	2.6591	2.7386	2.7751	0.0813		1.087	2007164	4672557	8819288	24708470	28364237	18146514	11248544	6651993	1450902	10.0189		0.2717	2.9939	12.3354
0.8152	15.981	2.0095		0.8152	2.9341	2.906	2.8016	2.8939	2.8839	0.0497														0.163	1.9017	12.6994
0.4076	17.8088	1.0956
				Time (s)	12+	11+	10+	9+	CA+L AVG	STDev
				32.6098	3.8017	4.2745	4.6233	4.4145	4.2785	0.302
				20.3811	3.7674	4.0615	4.482	4.4845	4.1989	0.3028
				16.3049	3.5718	3.9091	4.2893	4.2272	3.9994	0.2859
				10.8699	3.4132	3.613	4.1723	4.1032	3.8254	0.3211
				8.1525	3.3658	3.4657	3.9826	4.1306	3.7362	0.3266
				5.435	2.9314	3.0939	3.5979	3.6409	3.316	0.3091
				4.0762	2.8037	2.9013	3.3462	3.404	3.1138	0.2644
				3.261	2.5793	2.7856	3.1951	3.0969	2.9142	0.2454
				2.174	2.4317	2.4848	2.8089	2.9211	2.6616	0.2081
				1.6305	2.3073	2.3628	2.6073	2.5575	2.4587	0.1265
				1.087	2.1436	2.1537	2.3409	2.2614	2.2249	0.0813
				0.8152	2.0659	2.094	2.1984	2.1061	2.1161	0.0497

## Sheet: Figure 4
The values of the points on the graphs are highlighted in yellow
Normalized signals for Ma, Mb, D and T as a function of temperature						Normalized signals for Ma, Mb, D and T as a function of time						Normalized signals for Ma, Mb, D and T as a function of time						Normalized signals for Ma, Mb, D and Tas a function of time						Van't Hoff analysis					Eyring analysis
FIGURE 4B						FIGURE 4C						FIGURE 4D						FIGURE 4E						FIGURE 4F					FIGURE 4G
Temperature (°C)	Ma	Mb	D	T		Time (s)	Ma	Mb	D	T		Time (s)	Ma	Mb	D	T		Time (s)	Ma	Mb	D	T		ln (KA-M-->D)	1/T	ln (KA-D-->T)	1/T		1/T	ln (kassoc-D)	1/T	ln (kassoc-T)	1/T	ln (diss-T)
15.068	0.6395	0.7014	3.3759	5.9847		32.6098	0.2029	0.2159	4.4083	5.3888		10.8699	0.8016	1.0436	7.9876	1.2108		3.261	0.4973	0.4889	7.1595	2.3432		14.6015	0.0031429	11.1471	0.0034461		0.0034524	5.9128	0.0035317	2.255	0.0035317	-10.5659
15.102	0.6742	0.9155	3.398	5.9278		20.3811	0.138	0.2326	4.8666	4.9954		8.1525	0.69	1.0409	8.0757	1.2343		2.174	0.5119	0.5026	7.3261	2.162		14.3909	0.0031425	11.1284	0.0034458		0.0034347	6.1848	0.0035008	2.0341	0.0035008	-10.0611
15.136	0.6777	0.8772	3.3585	5.9638		16.3049	0.1866	0.355	5.2022	4.6112		5.435	0.6913	1.0065	8.2654	1.0433		1.6305	0.5097	0.5418	7.4812	2.0091		14.5478	0.0031422	11.1474	0.0034454		0.0034112	6.4189	0.0034704	2.0884	0.0034704	-9.9251
15.17	0.5611	0.8089	3.299	6.1399		10.8699	0.2308	0.4391	5.7281	4.0411		4.0762	0.6836	0.9799	8.2795	1.0368		1.087	0.4805	0.5636	7.4805	2.039		14.5278	0.0031419	11.1493	0.0034449		0.0033824	6.5199	0.0034524	1.9618	0.0034524	-9.556
15.204	0.6387	0.8754	3.5499	5.8114		8.1525	0.2879	0.589	6.1035	3.6086		3.261	0.6826	0.9996	8.2965	1.0209		0.8152	0.4783	0.5816	7.4298	2.0919		14.589	0.0031416	11.0999	0.0034445		0.0032452	7.2864	0.0034347	1.8966	0.0034347	-9.2784
15.236	0.5986	0.7402	3.4051	5.9963		5.435	0.6318	0.8305	6.6563	2.7119		2.174	0.6578	0.9531	8.1409	1.2013		0.4076	0.4562	0.584	7.0245	2.5193		14.6203	0.0031412	11.0605	0.0034441		0.0033996	6.2436	0.0034112	2.0857	0.0034112	-8.7447
15.27	0.6637	0.8499	3.4696	5.8667		4.0762	0.9404	1.0863	6.7389	2.3207		1.6305	0.6429	0.9347	8.0082	1.3489		0.2717	0.442	0.5595	6.7096	2.8484		14.7515	0.0031409	11.17	0.0034437		0.003354	6.7061	0.0033824	2.0161	0.0033824	-8.4812
15.304	0.5745	0.8034	3.4791	5.9465		3.261	1.2747	1.3513	6.794	1.9313		1.087	0.6012	0.911	7.7349	1.6639		0.163	0.4042	0.5504	6.4128	3.1829		14.6647	0.0031405	11.1588	0.0034433		0.0032987	6.9385	0.0032452	3.0272	0.0032452	-5.4477
15.338	0.597	0.8052	3.4877	5.9153		2.174	1.8865	1.7071	6.5659	1.5476		0.8152	0.6046	0.9015	7.421	1.9744								14.799	0.0031402	11.165	0.0034429
15.372	0.6678	0.8658	3.4324	5.8997		1.6305	2.3411	2.0962	6.386	1.2729		0.4076	0.548	0.868	6.7634	2.6886								14.4635	0.0031399	11.1371	0.0034425
15.406	0.6184	0.732	3.4265	5.9551		1.087	3.2024	2.6975	5.7808	1.0168		0.2717	0.5631	0.8482	6.4271	3.0098								14.1749	0.0031395	11.1356	0.0034421
15.44	0.6291	0.8522	3.2606	6.1103		0.8152	3.7471	3.0844	5.3474	0.9055		0.163	0.5783	0.8056	6.0879	3.3338								14.3102	0.0031392	11.0676	0.0034417
15.474	0.6069	0.8458	3.4907	5.9024		0.4076	4.8758	4.1155	4.4525	0.6717														14.385	0.0031389	11.1278	0.0034413
15.508	0.5911	0.8124	3.3814	6.0275		0.2717	5.3087	4.6573	4.0815	0.6098														14.5503	0.0031385	11.1096	0.0034409
15.542	0.59	0.783	3.4447	5.9653		0.163	5.5656	5.1483	3.864	0.5704														14.615	0.0031382	11.0866	0.0034405
15.576	0.6047	0.7536	3.3981	5.9972																				14.3705	0.0031379	11.1687	0.0034401
15.608	0.6548	0.8554	3.4255	5.9196																				14.37	0.0031376	11.1528	0.0034397
15.642	0.5762	0.8335	3.5718	5.852																				14.3983	0.0031372	11.1325	0.0034393
15.676	0.6118	0.7884	3.3577	6.0304																				14.5337	0.0031369	11.1317	0.0034389
15.71	0.6545	0.9069	3.4539	5.8916																				14.5713	0.0031365	11.1505	0.0034385
15.744	0.6115	0.8086	3.5573	5.8312																				14.2942	0.0031362	11.0997	0.0034381
15.778	0.6347	0.8733	3.5111	5.8541																				14.4195	0.0031359	11.0801	0.0034377
15.812	0.6537	0.7519	3.4345	5.9117																				14.4012	0.0031355	11.0771	0.0034373
15.846	0.6513	0.9057	3.5131	5.8356																				14.447	0.0031352	11.1081	0.0034369
15.88	0.5947	0.7701	3.425	5.9803																				14.4216	0.0031349	11.1415	0.0034365
15.914	0.6783	0.8516	3.305	6.0167																				14.5461	0.0031346	11.1067	0.0034361
15.946	0.6651	0.8417	3.3839	5.951																				14.64	0.0031342	11.111	0.0034357
15.98	0.6277	0.8063	3.3004	6.0719																				14.5119	0.0031339	11.0576	0.0034353
16.014	0.6518	0.8177	3.4325	5.9157																				14.3046	0.0031336	11.0905	0.0034349
16.048	0.7122	0.9636	3.1894	6.0984																				14.1392	0.0031332	11.1268	0.0034345
16.082	0.6887	0.9095	3.4065	5.9048																				14.3264	0.0031329	11.115	0.0034341
16.116	0.6588	0.8827	3.4524	5.8887																				14.3213	0.0031326	11.1086	0.0034337
16.15	0.7654	0.8458	3.3644	5.8703																				14.3895	0.0031322	11.0808	0.0034333
16.184	0.6107	0.8272	3.5379	5.8514																				14.3751	0.0031319	11.0968	0.003433
16.218	0.6256	0.8112	3.3999	5.9745																				14.4041	0.0031316	11.0221	0.0034326
16.252	0.6647	0.8076	3.2614	6.0738																				14.3316	0.0031312	11.0817	0.0034322
16.286	0.6158	0.7353	3.3969	5.9874																				14.2237	0.0031309	11.0419	0.0034318
16.318	0.7023	0.7547	3.3667	5.931																				14.3916	0.0031306	11.0186	0.0034314
16.352	0.6708	0.7772	3.4392	5.89																				14.2073	0.0031302	11.0281	0.003431
16.386	0.6666	0.8739	3.6476	5.6858																				14.4362	0.0031299	11.0454	0.0034306
16.42	0.6501	0.8425	3.4995	5.8503																				14.261	0.0031296	11.1316	0.0034302
16.454	0.6693	0.7944	3.4309	5.8997																				14.2619	0.0031292	11.11	0.0034298
16.488	0.6719	0.9304	3.4439	5.8843																				14.2265	0.0031289	11.0769	0.0034294
16.522	0.7077	0.8396	3.5217	5.7707																				14.2898	0.0031286	11.1245	0.003429
16.556	0.6979	0.8781	3.5059	5.7962																				14.2616	0.0031282	11.0321	0.0034286
16.59	0.6188	0.8171	3.5385	5.8426																				14.1781	0.0031279	10.9996	0.0034282
16.624	0.7004	0.9081	3.3823	5.9173																				14.3482	0.0031276	11.0379	0.0034278
16.658	0.6571	0.836	3.4801	5.8628																				14.3772	0.0031273	10.9827	0.0034274
16.69	0.6426	0.9495	3.5065	5.8509																				14.1446	0.0031269	11.0516	0.003427
16.724	0.6683	0.9088	3.6135	5.7182																				13.8101	0.0031266	11.0342	0.0034266
16.758	0.6835	0.9315	3.4057	5.9107																				14.049	0.0031263	11.0662	0.0034262
16.792	0.6794	0.7896	3.4067	5.9138																				14.2512	0.0031259	10.9844	0.0034258
16.826	0.5945	0.7883	3.4318	5.9737																				14.1387	0.0031256	11.1245	0.0034254
16.86	0.6433	0.9201	3.5194	5.8373																				14.2816	0.0031253	10.8858	0.003425
16.894	0.6967	0.9354	3.4636	5.8397																				14.2663	0.0031249	11.0193	0.0034246
16.928	0.5857	0.7326	3.279	6.1353																				14.1032	0.0031246	10.9658	0.0034242
16.962	0.5884	0.8004	3.4507	5.9608																				14.4129	0.0031243	10.9172	0.0034238
16.996	0.6258	0.7273	3.4972	5.8771																				14.2799	0.003124	10.9365	0.0034234
17.03	0.6429	0.7503	3.4985	5.8586																				14.1519	0.0031236	10.8674	0.003423
17.062	0.5968	0.7248	3.5562	5.8471																				14.3265	0.0031233	10.9232	0.0034226
17.096	0.5775	0.7781	3.5259	5.8966																				14.3391	0.003123	10.9703	0.0034222
17.13	0.6765	0.8768	3.4798	5.8436																				14.0067	0.0031226	10.837	0.0034218
17.164	0.6454	0.7758	3.5928	5.7618																				14.2217	0.0031223	10.8759	0.0034214
17.198	0.6737	0.9421	3.6604	5.6659																				14.288	0.003122	10.9556	0.003421
17.232	0.7479	0.9057	3.4085	5.8436																				14.3061	0.0031216	10.8711	0.0034206
17.266	0.6447	0.6923	3.4744	5.881																				14.2507	0.0031213	10.8867	0.0034202
17.3	0.5982	0.8022	3.4817	5.9201																				14.0856	0.003121	10.8887	0.0034199
17.334	0.6265	0.838	3.5258	5.8477																				13.8606	0.0031207	10.9355	0.0034195
17.368	0.5994	0.7796	3.5403	5.8603																				13.8726	0.0031203	10.8518	0.0034191
17.402	0.6291	0.7304	3.6656	5.7052																				14.0777	0.00312	10.8383	0.0034187
17.434	0.5845	0.7726	3.5627	5.8528																				14.2059	0.0031197	10.9112	0.0034183
17.468	0.6815	0.8391	3.5575	5.761																				14.1666	0.0031193	10.9169	0.0034179
17.502	0.5836	0.8012	3.6469	5.7695																				14.0151	0.003119	10.9027	0.0034175
17.536	0.5509	0.8177	3.4941	5.9549																				13.7887	0.0031187	10.8258	0.0034171
17.57	0.6128	0.7809	3.4999	5.8873																				14.0947	0.0031184	10.9351	0.0034167
17.604	0.5408	0.7451	3.5718	5.8875																				13.8771	0.003118	10.8693	0.0034163
17.638	0.5771	0.8395	3.5579	5.865																				13.8623	0.0031177	10.8558	0.0034159
17.672	0.6057	0.8342	3.5077	5.8866																				13.9843	0.0031174	10.6631	0.0034155
17.706	0.7052	0.8772	3.5672	5.7276																				13.9996	0.0031171	10.8682	0.0034151
17.74	0.6549	0.8452	3.6288	5.7163																				13.9569	0.0031167	10.7753	0.0034147
17.774	0.7369	0.8352	3.599	5.6641																				14.0808	0.0031164	10.7547	0.0034143
17.806	0.6831	0.9146	3.5598	5.7571																				14.3402	0.0031161	10.7139	0.0034139
17.84	0.5932	0.811	3.531	5.8757																				14.2864	0.0031157	10.695	0.0034135
17.874	0.6851	0.7526	3.5618	5.7532																				14.4485	0.0031154	10.7208	0.0034131
17.908	0.6834	0.8552	3.5538	5.7628																				14.2068	0.0031151	10.7024	0.0034127
17.942	0.691	0.9747	3.6587	5.6503																				14.2918	0.0031147	10.7698	0.0034123
17.976	0.6824	0.8325	3.5956	5.722																				14.3206	0.0031144	10.6721	0.0034119
18.01	0.6718	0.8974	3.5271	5.8011																				14.1108	0.0031141	10.6005	0.0034115
18.044	0.6112	0.8522	3.577	5.8118																				14.1255	0.0031138	10.6948	0.0034112
18.078	0.5306	0.7892	3.6251	5.8443																				13.868	0.0031134	10.6825	0.0034108
18.112	0.5553	0.8072	3.6712	5.7734																				13.6829	0.0031131	10.6619	0.0034104
18.144	0.5485	0.884	3.6414	5.8101																				13.8448	0.0031128	10.5949	0.00341
18.178	0.6293	0.7949	3.759	5.6116																				13.7132	0.0031125	10.6555	0.0034096
18.212	0.6035	0.7446	3.6482	5.7484																				13.8365	0.0031121	10.6062	0.0034092
18.246	0.6109	0.8132	3.7264	5.6627																				13.9634	0.0031118	10.6241	0.0034088
18.28	0.7294	0.9341	3.7211	5.5495																				14.0555	0.0031115	10.5222	0.0034084
18.314	0.6851	0.7682	3.7216	5.5933																				14.1715	0.0031111	10.5246	0.003408
18.348	0.7996	0.9394	3.6352	5.5652																				13.8167	0.0031108	10.5515	0.0034076
18.382	0.6275	0.8601	3.5364	5.8361																				14.0167	0.0031105	10.5359	0.0034072
18.416	0.6447	0.8584	3.5726	5.7827																				13.9934	0.0031101	10.4937	0.0034069
18.45	0.6668	0.7537	3.6301	5.703																				14.2265	0.0031098	10.526	0.0034065
18.484	0.6783	0.7494	3.5288	5.7929																				14.1819	0.0031095	10.5623	0.0034061
18.516	0.6369	0.8608	3.735	5.6281																				14.3163	0.0031092	10.453	0.0034057
18.55	0.6552	0.8574	3.7936	5.5512																				14.0563	0.0031089	10.5373	0.0034053
18.584	0.6825	0.8583	3.7026	5.6149																				13.8248	0.0031085	10.483	0.0034049
18.618	0.6769	0.8717	3.8186	5.5046																				13.4582	0.0031082	10.5437	0.0034045
18.652	0.7036	0.7715	3.6653	5.6311																				13.995	0.0031079	10.5043	0.0034041
18.686	0.658	0.8806	3.7212	5.6208																				14.1669	0.0031075	10.441	0.0034037
18.72	0.5921	0.798	3.685	5.7229																				14.1701	0.0031072	10.4013	0.0034033
18.754	0.6098	0.7505	3.8458	5.5444																				13.9819	0.0031069	10.4556	0.0034029
18.788	0.6623	0.8834	3.5357	5.802																				13.7259	0.0031066	10.3555	0.0034025
18.822	0.6537	0.9561	4.0312	5.3151																				13.7383	0.0031062	10.398	0.0034021
18.856	0.7226	0.9476	3.7227	5.5547																				13.6555	0.0031059	10.2971	0.0034018
18.888	0.7076	0.9015	3.8393	5.453																				13.6076	0.0031056	10.3855	0.0034014
18.922	0.6494	0.9536	3.9675	5.383																				13.6769	0.0031053	10.3444	0.003401
18.956	0.7541	1.0099	3.8782	5.3677																				13.9866	0.0031049	10.3338	0.0034006
18.99	0.7227	0.8799	4.0365	5.2408																				13.9969	0.0031046	10.281	0.0034002
19.024	0.6249	0.7648	3.9665	5.4086																				13.9216	0.0031043	10.4469	0.0033998
19.058	0.6347	0.766	3.8638	5.5015																				13.6123	0.003104	10.2615	0.0033994
19.092	0.6605	0.8627	4.1305	5.209																				13.8596	0.0031036	10.2682	0.003399
19.126	0.5786	0.7705	4.0881	5.3333																				13.6049	0.0031033	10.3046	0.0033986
19.16	0.552	0.6923	3.9329	5.5151																				13.567	0.003103	10.2804	0.0033982
19.194	0.7152	0.9012	4.0324	5.2524																				13.6017	0.0031027	10.2929	0.0033978
19.228	0.7142	0.9676	4.0003	5.2855																				13.7388	0.0031023	10.2713	0.0033975
19.26	0.7098	0.7939	3.9982	5.292																				14.0144	0.003102	10.1609	0.0033971
19.294	0.5244	0.7213	3.988	5.4876																				13.9281	0.0031017	10.2015	0.0033967
19.328	0.6259	0.7046	4.1163	5.2578																				14.2938	0.0031014	10.2764	0.0033963
19.362	0.5996	0.8345	4.1575	5.2429																				13.9576	0.003101	10.1743	0.0033959
19.396	0.6993	0.8568	3.9565	5.3442																				13.8453	0.0031007	10.1916	0.0033955
19.43	0.6584	0.8289	3.9639	5.3777																				13.8318	0.0031004	10.2321	0.0033951
19.464	0.7129	0.9092	3.9676	5.3195																				14.0446	0.0031	10.2761	0.0033947
19.498	0.6655	0.765	4.1517	5.1828																				13.8564	0.0030997	10.2566	0.0033943
19.532	0.5644	0.7762	3.9701	5.4655																				13.6019	0.0030994	10.1905	0.0033939
19.566	0.5449	0.7697	4.1184	5.3367																				13.5302	0.0030991	10.193	0.0033935
19.6	0.5949	0.8832	4.1228	5.2822																				13.9278	0.0030988	10.1412	0.0033932
19.632	0.6777	0.8334	4.4906	4.8317																				13.8097	0.0030984	10.1833	0.0033928
19.666	0.7174	0.9818	4.0374	5.2453																				13.7083	0.0030981	10.2153	0.0033924
19.7	0.6336	0.7941	4.2744	5.0919																				13.8264	0.0030978	10.0875	0.003392
19.734	0.7144	0.8986	4.2773	5.0083																				13.9389	0.0030975	10.1941	0.0033916
19.768	0.6593	0.8479	4.3921	4.9486																				13.7602	0.0030971	10.1627	0.0033912
19.802	0.7063	0.9242	4.4079	4.8859																				13.8533	0.0030968	10.0789	0.0033908
19.836	0.7091	0.9704	4.3518	4.9391																				13.8247	0.0030965	10.2051	0.0033904
19.87	0.7075	1.0553	4.3916	4.9008																				13.7653	0.0030961	10.1026	0.00339
19.904	0.6444	0.8971	4.2808	5.0749																				13.8618	0.0030958	10.1098	0.0033896
19.938	0.6557	0.8461	4.4831	4.8612																				13.8486	0.0030955	10.0429	0.0033893
19.972	0.7204	0.9243	4.6011	4.6784																				13.6226	0.0030952	10.1452	0.0033889
20.004	0.7695	0.9722	4.3755	4.8549																				13.804	0.0030949	10.1851	0.0033885
20.038	0.6549	0.8327	4.4613	4.8838																				13.8197	0.0030945	10.116	0.0033881
20.072	0.5627	0.7359	4.5537	4.8835																				14.0696	0.0030942	10.1335	0.0033877
20.106	0.6969	0.797	4.6258	4.6772																				13.8501	0.0030939	10.1195	0.0033873
20.14	0.6671	0.8856	4.5126	4.8203																				13.7705	0.0030936	10.0588	0.0033869
20.174	0.6293	0.7918	4.638	4.7327																				13.5689	0.0030932	10.0858	0.0033865
20.208	0.6542	0.9206	4.5864	4.7594																				13.316	0.0030929	10.0904	0.0033862
20.242	0.6333	0.863	4.816	4.5508																				13.213	0.0030926	10.019	0.0033858
20.276	0.7519	0.8542	4.745	4.5031																				13.0604	0.0030923	10.0858	0.0033854
20.31	0.6416	0.8199	4.7485	4.6099																				13.162	0.003092	10.0344	0.003385
20.342	0.613	0.7956	4.7977	4.5893																				13.4043	0.0030916	10.0241	0.0033846
20.376	0.6175	0.896	4.8858	4.4966																				13.4213	0.0030913	10.0648	0.0033842
20.41	0.6313	0.8179	4.8089	4.5599																				13.7438	0.003091	10.0121	0.0033838
20.444	0.5904	0.6641	4.7534	4.6562																				13.6383	0.0030907	10.083	0.0033835
20.478	0.6432	0.9045	4.9585	4.3983																				13.4618	0.0030903	10.0131	0.0033831
20.512	0.6054	0.7393	4.7989	4.5957																				13.6298	0.00309	9.9995	0.0033827
20.546	0.6115	0.7859	4.9121	4.4765																				12.8278	0.0030897	10.0566	0.0033823
20.58	0.7304	0.8395	4.7164	4.5532																				12.9382	0.0030894	10.0538	0.0033819
20.614	0.7381	0.9427	4.7958	4.466																				13.1759	0.003089	10.0756	0.0033815
20.648	0.7996	1	4.8947	4.3057																				13.4136	0.0030887	10.0921	0.0033811
20.682	0.7197	0.9999	5.0245	4.2559																				13.847	0.0030884	10.0336	0.0033808
20.714	0.695	0.9828	4.9234	4.3815																				13.6854	0.0030881	9.993	0.0033804
20.748	0.6702	0.9169	5.1503	4.1796																				13.0305	0.0030878	9.9554	0.00338
20.782	0.7363	0.9162	5.0218	4.2419																				13.4242	0.0030874	10.031	0.0033796
20.816	0.6827	0.8738	5.2662	4.0511																				13.5412	0.0030871	9.9502	0.0033792
20.85	0.7832	1.0288	5.0208	4.196																				13.5582	0.0030868	9.9723	0.0033788
20.884	0.8049	0.9958	5.0942	4.1009																				13.6398	0.0030865	9.9971	0.0033784
20.918	0.7677	0.9251	5.1385	4.0938																				13.6583	0.0030861	9.9788	0.003378
20.952	0.7041	0.9794	5.287	4.0089																				13.5447	0.0030858	9.9749	0.0033776
20.986	0.5776	0.7724	5.0089	4.4136																				12.9952	0.0030855	10.0485	0.0033773
21.02	0.7115	0.8969	5.3234	3.9651																				13.5308	0.0030852	9.9896	0.0033769
21.054	0.6949	0.9311	5.3195	3.9856																				13.6944	0.0030849	9.946	0.0033765
21.088	0.8026	1.0302	5.1785	4.0188																				13.5495	0.0030845	9.9356	0.0033761
21.122	0.7754	0.9588	5.2452	3.9794																				13.4317	0.0030842	9.8847	0.0033757
21.156	0.6487	0.9308	5.2953	4.0559																				13.1751	0.0030839	9.9467	0.0033753
21.188	0.729	0.9852	5.2922	3.9788																				13.4384	0.0030836	9.8802	0.003375
21.222	0.729	0.9859	5.5212	3.7498																				12.9401	0.0030832	9.9152	0.0033746
21.256	0.6639	0.8722	5.4779	3.8583																				12.9496	0.0030829	9.8978	0.0033742
21.29	0.5805	0.6977	5.3714	4.0481																				13.3998	0.0030826	9.9132	0.0033738
21.324	0.7079	1.0168	5.5069	3.7852																				13.294	0.0030823	9.9013	0.0033734
21.358	0.7456	0.9085	5.4477	3.8067																				13.6132	0.0030819	9.8516	0.003373
21.392	0.6992	0.9895	5.3923	3.9085																				13.3435	0.0030816	9.9689	0.0033726
21.426	0.5843	0.795	5.3697	4.046																				12.851	0.0030813	9.9165	0.0033723
21.46	0.6611	0.8268	5.3643	3.9746																				13.4599	0.003081	9.9528	0.0033719
21.494	0.7136	0.9103	5.4699	3.8165																				13.487	0.0030807	9.974	0.0033715
21.528	0.6545	0.8424	5.5014	3.844																				13.8214	0.0030804	9.8614	0.0033711
21.56	0.6114	0.8439	5.636	3.7525																				13.0634	0.00308	9.8325	0.0033707
21.594	0.737	0.881	5.4701	3.7929																				13.4993	0.0030797	9.9233	0.0033703
21.628	0.6686	0.8891	5.446	3.8853																				13.6737	0.0030794	9.8909	0.00337
21.662	0.7939	1.0254	5.6298	3.5763																				13.3673	0.0030791	9.9116	0.0033696
21.696	0.6747	0.8669	5.4865	3.8389																				13.2436	0.0030787	9.7673	0.0033692
21.73	0.7455	1.0253	5.5072	3.7472																				13.4823	0.0030784	9.8522	0.0033688
21.764	0.7631	0.9205	5.6671	3.5699																				13.38	0.0030781	9.8227	0.0033684
21.798	0.6769	0.802	5.4623	3.8608																				13.51	0.0030778	9.7832	0.003368
21.832	0.6965	0.8446	5.6615	3.642																				13.5221	0.0030775	9.8675	0.0033677
21.866	0.7399	0.8705	5.6191	3.6409																				13.2042	0.0030772	9.8205	0.0033673
21.898	0.7401	0.8804	5.7545	3.5054																				12.8073	0.0030768	9.8067	0.0033669
21.932	0.7153	0.862	5.5622	3.7224																				13.308	0.0030765	9.8052	0.0033665
21.966	0.6654	0.8017	5.511	3.8236																				13.2177	0.0030762	9.7686	0.0033661
22	0.6633	0.9451	5.6551	3.6815																				12.8884	0.0030759	9.7549	0.0033657
22.034	0.6936	0.8708	5.5999	3.7065																				12.7422	0.0030755	9.7699	0.0033653
22.068	0.6285	0.785	5.6701	3.7014																				13.04	0.0030752	9.6916	0.003365
22.102	0.7485	1.0282	5.7171	3.5344																				13.1962	0.0030749	9.7371	0.0033646
22.136	0.8156	1.105	5.6192	3.5651																				12.6848	0.0030746	9.7776	0.0033642
22.17	0.7828	0.9746	5.631	3.5862																				12.9669	0.0030743	9.7408	0.0033638
22.204	0.6451	0.9124	5.8647	3.4902																				13.2719	0.003074	9.7517	0.0033634
22.238	0.7589	1.0772	5.6557	3.5854																				12.7854	0.0030736	9.7685	0.0033631
22.27	0.6578	0.8491	5.8252	3.517																				12.6637	0.0030733	9.7416	0.0033627
22.304	0.6344	0.8742	5.8614	3.5042																				12.7458	0.003073	9.6999	0.0033623
22.338	0.6761	0.8684	5.7517	3.5722																				13.4391	0.0030727	9.6284	0.0033619
22.372	0.8049	0.9347	5.7739	3.4213																				13.0032	0.0030723	9.7343	0.0033615
22.406	0.7487	1.0585	5.6678	3.5835																				13.0899	0.003072	9.6791	0.0033611
22.44	0.756	1.0001	5.8039	3.4401																				13.3747	0.0030717	9.7314	0.0033608
22.474	0.7409	0.9629	5.841	3.4181																				12.9072	0.0030714	9.5812	0.0033604
22.508	0.7256	1.0085	5.7363	3.5381																				12.9729	0.0030711	9.6283	0.00336
22.542	0.8067	0.9668	5.6894	3.5039																				13.3067	0.0030708	9.6452	0.0033596
22.576	0.7337	0.8782	5.6925	3.5738																				13.0998	0.0030704	9.7012	0.0033592
22.61	0.649	0.7957	5.7133	3.6377																				12.7514	0.0030701	9.6631	0.0033589
22.642	0.638	0.8861	5.8398	3.5221																				12.9055	0.0030698	9.6427	0.0033585
22.676	0.6038	0.8143	5.9443	3.4519																				12.8979	0.0030695	9.6702	0.0033581
22.71	0.7	0.8911	5.9557	3.3444																				13.0244	0.0030692	9.6047	0.0033577
22.744	0.6482	0.852	5.8384	3.5134																				12.8791	0.0030688	9.6204	0.0033573
22.778	0.7511	0.899	5.932	3.3169																				12.6628	0.0030685	9.5809	0.0033569
22.812	0.7778	0.9063	5.8706	3.3516																				12.7115	0.0030682	9.7207	0.0033566
22.846	0.7383	0.7962	5.8475	3.4142																				12.5064	0.0030679	9.6912	0.0033562
22.88	0.7232	0.958	5.8938	3.3831																				12.9591	0.0030676	9.6401	0.0033558
22.914	0.7112	0.882	5.9095	3.3793																				12.9151	0.0030673	9.6218	0.0033554
22.948	0.7196	0.8513	5.7565	3.5239																				12.7181	0.0030669	9.6674	0.0033551
22.982	0.7061	0.9096	5.8836	3.4103																				12.8091	0.0030666	9.5646	0.0033547
23.014	0.7	0.8661	5.9744	3.3256																				12.7289	0.0030663	9.6893	0.0033543
23.048	0.6266	0.9016	6.0442	3.3292																				12.5983	0.003066	9.5814	0.0033539
23.082	0.6963	0.9284	6.0971	3.2066																				12.4449	0.0030657	9.659	0.0033535
23.116	0.6538	0.9318	6.0039	3.3423																				12.5222	0.0030653	9.4902	0.0033531
23.15	0.7218	0.9123	6.0886	3.1896																				12.5866	0.003065	9.527	0.0033528
23.184	0.6936	0.9375	6.0393	3.2671																				12.6961	0.0030647	9.5132	0.0033524
23.218	0.7089	0.9537	6.0632	3.228																				12.8872	0.0030644	9.5611	0.003352
23.252	0.6734	0.8517	6.057	3.2696																				12.787	0.0030641	9.534	0.0033516
23.286	0.8272	0.977	5.9763	3.1965																				13.3919	0.0030638	9.5255	0.0033513
23.32	0.8949	1.0414	6.0252	3.0799																				13.2567	0.0030634	9.6497	0.0033509
23.354	0.6959	0.82	5.9316	3.3725																				13.254	0.0030631	9.5398	0.0033505
23.386	0.6878	0.9273	6.0407	3.2715																				12.8923	0.0030628	9.4411	0.0033501
23.42	0.6175	0.8483	6.0161	3.3665																				12.6669	0.0030625	9.491	0.0033497
23.454	0.6739	0.8974	5.936	3.3901																				12.67	0.0030622	9.4875	0.0033493
23.488	0.6613	0.7487	6.1665	3.1722																				12.8464	0.0030618	9.6116	0.003349
23.522	0.628	0.8951	6.2453	3.1267																				13.1923	0.0030615	9.4223	0.0033486
23.556	0.8113	0.9991	5.9443	3.2444																				12.9488	0.0030612	9.4784	0.0033482
23.59	0.7105	0.9775	6.0755	3.214																				13.2019	0.0030609	9.5705	0.0033478
23.624	0.6874	0.842	6.0507	3.2619																				12.8941	0.0030606	9.4394	0.0033475
23.658	0.8575	0.9952	6.2093	2.9332																				12.8612	0.0030603	9.4841	0.0033471
23.692	0.8271	0.97	6.0705	3.1024																				12.2656	0.00306	9.4838	0.0033467
23.726	0.6617	0.9383	6.2409	3.0975																				12.3341	0.0030596	9.3979	0.0033463
23.758	0.7307	1.057	6.2682	3.0011																				12.4803	0.0030593	9.475	0.0033459
23.792	0.7448	0.8862	6.0975	3.1577																				13.1356	0.003059	9.4146	0.0033456
23.826	0.7616	0.9162	6.1761	3.0623																				13.0226	0.0030587	9.5189	0.0033452
23.86	0.6822	0.9354	6.2573	3.0604																				12.8338	0.0030584	9.4973	0.0033448
23.894	0.7492	0.9887	6.2137	3.0371																				13.3465	0.003058	9.3749	0.0033444
23.928	0.7762	0.876	6.2638	2.9601																				13.297	0.0030577	9.4802	0.003344
23.962	0.756	0.9112	6.3036	2.9404																				13.191	0.0030574	9.3633	0.0033437
23.996	0.7009	0.9561	6.3141	2.985																				12.7079	0.0030571	9.4171	0.0033433
24.03	0.6935	0.9455	6.4654	2.8412																				12.5102	0.0030568	9.3783	0.0033429
24.064	0.7966	1.1129	6.308	2.8954																				12.8912	0.0030565	9.3727	0.0033425
24.096	0.7448	0.9558	6.269	2.9862																				12.6466	0.0030562	9.385	0.0033422
24.13	0.6886	0.8825	6.3775	2.9338																				12.7479	0.0030558	9.4565	0.0033418
24.164	0.7052	0.9428	6.3453	2.9495																				13.0624	0.0030555	9.2844	0.0033414
24.198	0.751	0.8872	6.2816	2.9674																				13.1186	0.0030552	9.3475	0.003341
24.232	0.6825	0.9045	6.3803	2.9372																				12.605	0.0030549	9.4348	0.0033406
24.266	0.7575	0.9306	6.4042	2.8383																				12.7026	0.0030546	9.362	0.0033403
24.3	0.7208	0.8643	6.5604	2.7188																				12.1154	0.0030543	9.3838	0.0033399
24.334	0.7472	0.92	6.3482	2.9046																				12.7534	0.003054	9.4273	0.0033395
24.368	0.6565	0.8622	6.5147	2.8288																				12.5096	0.0030536	9.3913	0.0033391
24.402	0.65	0.8944	6.4224	2.9276																				12.4882	0.0030533	9.4445	0.0033388
24.436	0.7721	1.037	6.6069	2.6211																				12.7612	0.003053	9.4732	0.0033384
24.468	0.7363	0.9754	6.5494	2.7143																				12.5514	0.0030527	9.38	0.003338
24.502	0.6841	0.8599	6.5567	2.7592																				12.4147	0.0030524	9.3663	0.0033376
24.536	0.6604	0.9768	6.4712	2.8685																				12.9766	0.0030521	9.3437	0.0033372
24.57	0.692	0.9542	6.5186	2.7894																				12.8683	0.0030517	9.3801	0.0033369
24.604	0.684	0.9305	6.5615	2.7546																				12.9057	0.0030514	9.3648	0.0033365
24.638	0.6564	0.9724	6.5313	2.8124																				12.6802	0.0030511	9.4348	0.0033361
24.672	0.7833	0.8931	6.5573	2.6594																				12.2462	0.0030508	9.3588	0.0033357
24.706	0.8078	0.9882	6.5115	2.6807																				12.4296	0.0030505	9.3705	0.0033354
24.74	0.705	0.947	6.6567	2.6383																				12.2783	0.0030502	9.3145	0.003335
24.774	0.6639	0.841	6.4324	2.9037																				12.1381	0.0030499	9.2153	0.0033346
24.808	0.7095	0.9591	6.4547	2.8359																				12.6295	0.0030495	9.3576	0.0033342
24.84	0.7879	1.0224	6.4909	2.7212																				12.3346	0.0030492	9.3608	0.0033339
24.874	0.7812	0.9421	6.5285	2.6903																				12.3357	0.0030489	9.293	0.0033335
24.908	0.7126	0.8951	6.4959	2.7915																				11.9014	0.0030486	9.3336	0.0033331
24.942	0.7484	0.9627	6.6534	2.5982																				11.7692	0.0030483	9.1683	0.0033327
24.976	0.7672	0.8783	6.4167	2.8161																				12.386	0.003048	9.1432	0.0033324
25.01	0.726	0.9529	6.6403	2.6336																				12.3225	0.0030476	9.1867	0.003332
25.044	0.8224	0.9337	6.432	2.7455																				12.883	0.0030473	9.3527	0.0033316
25.078	0.8001	0.9905	6.7429	2.457																				12.5378	0.003047	9.2037	0.0033312
25.112	0.7764	0.9973	6.6979	2.5257																				12.716	0.0030467	9.306	0.0033309
25.146	0.8234	0.9544	6.6865	2.4901																				12.8352	0.0030464	9.2459	0.0033305
25.18	0.7701	0.9707	6.6435	2.5865																				13.1434	0.0030461	9.2861	0.0033301
25.212	0.7856	1.0339	6.679	2.5353																				12.9918	0.0030458	9.2472	0.0033297
25.246	0.9018	1.1586	6.6072	2.491																				12.7839	0.0030455	9.2118	0.0033294
25.28	0.7737	0.9957	6.4839	2.7425																				13.0353	0.0030451	9.2112	0.003329
25.314	0.7649	1.0723	6.6844	2.5508																				12.5214	0.0030448	9.2076	0.0033286
25.348	0.7646	0.9699	6.852	2.3834																				12.1683	0.0030445	9.2173	0.0033282
25.382	0.7867	1.0706	6.7516	2.4617																				12.3593	0.0030442	9.2883	0.0033279
25.416	0.7198	0.8242	6.8078	2.4724																				11.8985	0.0030439	9.2165	0.0033275
25.45	0.6948	0.8925	6.6096	2.6956																				11.8386	0.0030436	9.2495	0.0033271
25.484	0.7456	0.9101	6.8975	2.3569																				12.5423	0.0030433	9.1869	0.0033267
25.518	0.7314	0.972	6.8144	2.4542																				11.816	0.003043	9.3104	0.0033264
25.55	0.6767	0.9084	6.6959	2.6274																				11.9148	0.0030426	9.235	0.003326
25.584	0.7843	0.8995	6.8398	2.3759																				11.9108	0.0030423	9.254	0.0033256
25.618	0.8515	1.0485	6.7146	2.4339																				11.7279	0.003042	9.1072	0.0033252
25.652	0.9154	1.141	6.6672	2.4174																				11.7242	0.0030417	9.1886	0.0033249
25.686	0.7265	0.9537	6.9523	2.3212																				12.1606	0.0030414	9.2851	0.0033245
25.72	0.7931	0.9572	6.7738	2.4331																				12.2063	0.0030411	9.2708	0.0033241
25.754	0.8097	0.9368	6.8614	2.3289																				12.5103	0.0030408	9.2132	0.0033237
25.788	0.7636	0.9494	6.7213	2.5151																				12.7627	0.0030404	9.1979	0.0033234
25.822	0.7147	0.9876	6.7949	2.4904																				12.4276	0.0030401	9.1662	0.003323
25.856	0.7308	1.0632	6.9864	2.2828																				12.8511	0.0030398	9.1423	0.0033226
25.89	0.7214	0.8716	6.819	2.4596																				12.4125	0.0030395	9.0994	0.0033223
25.922	0.7444	0.967	6.9946	2.261																				12.3215	0.0030392	9.1461	0.0033219
25.956	0.7784	0.9165	6.8812	2.3405																				12.8365	0.0030389	9.1082	0.0033215
25.99	0.7869	1.0201	6.9378	2.2753																				12.158	0.0030386	9.127	0.0033211
26.024	0.864	0.953	6.8876	2.2484																				12.2917	0.0030383	9.0594	0.0033208
26.058	0.8453	1.0125	6.8822	2.2725																				12.7292	0.0030379	9.086	0.0033204
26.092	0.839	0.9958	6.7701	2.3909																				12.3722	0.0030376	9.1136	0.00332
26.126	0.8666	0.974	7.0238	2.1096																				12.1441	0.0030373	8.9955	0.0033196
26.16	0.7755	1.0513	6.996	2.2284																				11.8979	0.003037	9.1654	0.0033193
26.194	0.7556	1.0575	6.8694	2.3751																				12.3594	0.0030367	9.208	0.0033189
26.228	0.7765	1.1071	6.972	2.2515																				12.1448	0.0030364	9.199	0.0033185
26.262	0.8038	1.146	6.916	2.2801																				12.6435	0.0030361	9.0472	0.0033182
26.294	0.8418	1.1079	6.8162	2.342																				12.2615	0.0030358	9.047	0.0033178
26.328	0.7523	1.0584	6.9432	2.3045																				12.6124	0.0030355	9.0593	0.0033174
26.362	0.7545	1.0069	6.8539	2.3915																				12.06	0.0030351	9.0773	0.003317
26.396	0.6707	0.8279	6.8689	2.4604																				12.4919	0.0030348	9.1119	0.0033167
26.43	0.7102	0.922	6.994	2.2958																				12.5466	0.0030345	9.0717	0.0033163
26.464	0.7672	0.9725	6.9722	2.2606																				12.5612	0.0030342	9.0017	0.0033159
26.498	0.8768	1.108	6.9238	2.1994																				11.8556	0.0030339	9.0401	0.0033155
26.532	0.7381	0.9811	6.9724	2.2895																				12.2956	0.0030336	9.0247	0.0033152
26.566	0.7721	0.9915	6.9709	2.257																				12.8718	0.0030333	9.1197	0.0033148
26.6	0.6728	0.9033	6.932	2.3952																				12.3885	0.003033	9.029	0.0033144
26.634	0.7335	1.0344	7.0104	2.2562																				11.4762	0.0030327	9.1128	0.0033141
26.666	0.8726	1.1535	6.8845	2.2429																				11.8223	0.0030323	8.9936	0.0033137
26.7	0.8328	0.9821	7.0036	2.1636																				11.8563	0.003032	9.1224	0.0033133
26.734	0.8213	1.1516	7.164	2.0147																				11.8151	0.0030317	9.0521	0.0033129
26.768	0.8496	1.1998	6.9227	2.2277																				12.8129	0.0030314	8.8893	0.0033126
26.802	0.8709	1.1191	6.9013	2.2278																				12.4162	0.0030311	9.0058	0.0033122
26.836	0.8001	0.9664	7.0626	2.1374																				11.9738	0.0030308	8.9741	0.0033118
26.87	0.7322	1.0842	7.0516	2.2162																				11.6109	0.0030305	9.0341	0.0033115
26.904	0.8161	1.051	7.2372	1.9467																				11.678	0.0030302	9.0219	0.0033111
26.938	0.8193	0.9818	7.271	1.9097																				12.5811	0.0030299	9.0794	0.0033107
26.972	0.7734	0.9856	7.2444	1.9822																				12.3277	0.0030296	9.0345	0.0033104
27.006	0.8969	1.1336	6.8941	2.2091																				11.2537	0.0030292	9.0851	0.00331
27.038	0.8514	1.0364	7.1572	1.9913																				11.8435	0.0030289	8.9823	0.0033096
27.072	0.7787	1.0798	7.059	2.1623																				12.178	0.0030286	8.8967	0.0033092
27.106	0.9285	1.0772	7.0335	2.038																				12.0103	0.0030283	8.9715	0.0033089
27.14	0.7963	0.9908	7.0761	2.1276																				12.1866	0.003028	9.0054	0.0033085
27.174	0.767	0.9089	7.1588	2.0742																				12.6566	0.0030277	9.0255	0.0033081
27.208	0.7426	1.0238	7.2316	2.0258																				11.0889	0.0030274	8.9404	0.0033078
27.242	0.8062	1.0651	7.182	2.0118																				11.5878	0.0030271	9.024	0.0033074
27.276	0.7569	1.052	7.2263	2.0167																				12.0143	0.0030268	9.0729	0.003307
27.31	0.7936	0.9807	7.1828	2.0236																				12.5213	0.0030265	9.0477	0.0033067
27.344	0.7945	0.9497	7.0741	2.1313																				11.9078	0.0030261	8.9077	0.0033063
27.378	0.8126	1.0891	7.169	2.0184																				11.714	0.0030258	8.8862	0.0033059
27.412	0.8081	1.0541	7.1229	2.069																				12.5061	0.0030255	8.9377	0.0033055
27.444	0.8345	1.0719	7.1953	1.9702																				11.3304	0.0030252	8.8476	0.0033052
27.478	0.8101	1.0695	7.0277	2.1622																				11.6126	0.0030249	8.8986	0.0033048
27.512	0.7899	0.9993	7.1592	2.0509																				11.6341	0.0030246	8.9107	0.0033044
27.546	0.748	0.9802	7.1634	2.0887																				11.6054	0.0030243	8.8895	0.0033041
27.58	0.7372	1.0995	7.3885	1.8744																				11.9736	0.003024	9.1136	0.0033037
27.614	0.7414	0.9674	7.2671	1.9915																				13.0581	0.0030237	8.8615	0.0033033
27.648	0.9014	1.124	6.9955	2.103																				12.1694	0.0030234	8.9952	0.0033029
27.682	0.7063	1.0532	7.1703	2.1234																				11.7178	0.003023	8.9083	0.0033026
27.716	0.807	0.9861	7.1784	2.0147																				11.2185	0.0030227	8.8913	0.0033022
27.75	0.7284	1.0024	7.2636	2.008																				11.8275	0.0030224	9.0407	0.0033019
27.784	0.7674	0.9902	7.2791	1.9534																				11.9717	0.0030221	8.7958	0.0033015
27.816	0.6936	0.8984	7.373	1.9333																				11.5326	0.0030218	8.9066	0.0033011
27.85	0.7125	0.964	7.4194	1.8681																				11.3089	0.0030215	8.9125	0.0033007
27.884	0.7313	0.9547	7.3374	1.9313																				11.6563	0.0030212	8.9444	0.0033004
27.918	0.7429	0.9054	7.3824	1.8747																				11.0143	0.0030209	8.9075	0.0033
27.952	0.7692	1.0281	7.3344	1.8964																				11.4783	0.0030206	8.8318	0.0032996
27.986	0.8499	1.0857	7.3635	1.7865																				11.6394	0.0030203	8.8776	0.0032993
28.02	0.7808	0.8847	7.383	1.8363																				12.3237	0.0030199	8.8101	0.0032989
28.054	0.7086	0.8659	7.4024	1.889																				12.2005	0.0030197	8.7531	0.0032985
28.088	0.8473	1.085	7.4516	1.701																				11.3017	0.0030193	8.8367	0.0032982
28.122	0.9694	1.2522	7.1189	1.9117																				11.7634	0.003019	8.801	0.0032978
28.156	0.7556	1.0765	7.2269	2.0175																				11.356	0.0030187	8.8945	0.0032974
28.188	0.7066	0.8623	7.2792	2.0142																				11.5368	0.0030184	8.8642	0.0032971
28.222	0.8212	1.0337	7.4036	1.7752																				11.4675	0.0030181	8.8784	0.0032967
28.256	0.7256	0.9893	7.482	1.7924																				11.395	0.0030178	8.7771	0.0032963
28.29	0.8258	1.0343	7.3835	1.7908																				11.9705	0.0030175	8.8166	0.003296
28.324	0.8138	1.0263	7.3683	1.8179																				11.539	0.0030172	8.7903	0.0032956
28.358	0.7773	1.0422	7.3494	1.8733																				11.564	0.0030169	8.9651	0.0032952
28.392	0.7528	0.9852	7.4257	1.8216																				11.6441	0.0030166	8.8013	0.0032948
28.426	0.8591	1.0433	7.4337	1.7072																				10.9578	0.0030163	8.8803	0.0032945
28.46	0.7991	1.0921	7.4314	1.7696																				11.5659	0.003016	8.9117	0.0032941
28.494	0.8667	1.1241	7.3968	1.7365																				11.3287	0.0030156	8.8647	0.0032938
28.528	0.8116	1.0908	7.3105	1.8778																				11.1705	0.0030153	8.7609	0.0032934
28.56	0.8949	0.9873	7.3681	1.737																				12.006	0.003015	8.9256	0.003293
28.594	0.7667	1.0847	7.3567	1.8766																				11.1639	0.0030147	8.8317	0.0032927
28.628	0.736	1.1471	7.5458	1.7183																				11.4063	0.0030144	8.8247	0.0032923
28.662	0.7352	1.0136	7.3684	1.8964																				11.5884	0.0030141	8.8344	0.0032919
28.696	0.7637	0.9896	7.4438	1.7925																				11.2697	0.0030138	8.8796	0.0032916
28.73	0.8164	1.0847	7.6135	1.57																				11.3355	0.0030135	8.6947	0.0032912
28.764	0.8275	1.089	7.4542	1.7182																				11.5206	0.0030132	8.7096	0.0032908
28.798	0.8805	1.114	7.4523	1.6672																				11.24	0.0030129	8.8592	0.0032905
28.832	0.7218	1.0015	7.5027	1.7754																				11.5997	0.0030126	8.8182	0.0032901
28.866	0.7705	0.9423	7.4794	1.7501																				11.7311	0.0030123	8.807	0.0032897
28.9	0.811	1.0724	7.3676	1.8214																				11.3024	0.003012	8.7161	0.0032894
28.932	0.8219	1.0228	7.4203	1.7578																				11.0658	0.0030116	8.8046	0.003289
28.966	0.8046	0.9765	7.365	1.8305																				11.0195	0.0030113	8.7675	0.0032886
29	0.8448	1.0599	7.4711	1.6841																				11.1748	0.003011	8.5507	0.0032883
29.034	0.8709	1.0479	7.5586	1.5704																				11.7775	0.0030107	8.8037	0.0032879
29.068	0.7988	1.0356	7.5232	1.678																				11.8787	0.0030104	8.8068	0.0032875
29.102	0.8016	1.1087	7.4761	1.7224																				11.7565	0.0030101	8.7368	0.0032872
29.136	0.8157	1.0916	7.4375	1.7468																				11.581	0.0030098	8.7714	0.0032868
29.17	0.8838	1.1456	7.4929	1.6232																				11.7875	0.0030095	8.622	0.0032864
29.204	0.749	1.1251	7.4942	1.7567																				11.8344	0.0030092	8.6617	0.0032861
29.238	0.7592	1.0602	7.4188	1.822																				11.9395	0.0030089	8.6639	0.0032857
29.27	0.8167	1.0779	7.4067	1.7766																				11.646	0.0030086	8.8203	0.0032853
29.304	0.7826	1.091	7.6186	1.5988																				11.8288	0.0030083	8.7615	0.003285
29.338	0.7841	0.9379	7.6443	1.5716																				12.1428	0.003008	8.784	0.0032846
29.372	0.8368	1.1236	7.5353	1.6278																				12.0068	0.0030077	8.7298	0.0032842
29.406	0.7923	1.1088	7.6851	1.5226																				11.4842	0.0030074	8.7195	0.0032839
29.44	0.8733	1.1064	7.5544	1.5723																				11.216	0.003007	8.6378	0.0032835
29.474	0.8245	0.9945	7.5799	1.5955																				11.3389	0.0030067	8.5246	0.0032831
29.508	0.8588	1.1572	7.5777	1.5635																				11.6474	0.0030065	8.6316	0.0032828
29.542	0.7678	0.9982	7.3546	1.8776																				11.3592	0.0030061	8.7544	0.0032824
29.576	0.8305	0.9427	7.636	1.5335																				11.3158	0.0030058	8.6641	0.0032821
29.61	0.8565	1.0559	7.4445	1.699																				11.9644	0.0030055	8.4687	0.0032817
29.642	0.825	1.1828	7.5825	1.5925																				12.0029	0.0030052	8.5518	0.0032813
29.676	0.8857	1.2853	7.5531	1.5613																				11.6384	0.0030049	8.6736	0.003281
29.71	0.8913	1.0402	7.3552	1.7535																				11.2493	0.0030046	8.6108	0.0032806
29.744	0.8525	1.0453	7.6961	1.4515																				10.9929	0.0030043	8.6443	0.0032802
29.778	0.8118	1.0535	7.5957	1.5925																				10.9001	0.003004	8.4982	0.0032799
29.812	0.7515	1.0737	7.6386	1.61																				10.9722	0.0030037	8.5715	0.0032795
29.846	0.8024	0.9355	7.5554	1.6422																				11.0044	0.0030034	8.6117	0.0032791
29.88	0.8105	1.0197	7.5956	1.5939																				11.3623	0.0030031	8.6792	0.0032788
29.914	0.9372	1.1109	7.582	1.4808																				11.1247	0.0030028	8.642	0.0032784
29.948	0.8413	1.1654	7.6072	1.5515																				10.8615	0.0030025	8.7479	0.0032781
29.982	0.7922	1.0047	7.7302	1.4776																				10.4587	0.0030022	8.7213	0.0032777
30.014	0.8402	1.228	7.7558	1.404																				10.9966	0.0030019	8.6958	0.0032773
30.048	0.8954	1.1644	7.6114	1.4932																				11.9814	0.0030016	8.6867	0.003277
30.082	0.9196	1.1892	7.6331	1.4473																				10.9352	0.0030013	8.621	0.0032766
30.116	0.7848	1.0483	7.6334	1.5818																				11.0224	0.0030009	8.6557	0.0032762
30.15	0.8543	1.0987	7.6127	1.533																				11.6485	0.0030006	8.6583	0.0032759
30.184	0.8674	1.1474	7.5843	1.5483																				11.667	0.0030003	8.6721	0.0032755
30.218	0.847	1.1179	7.7225	1.4305																				11.2775	0.003	8.5526	0.0032751
30.252	0.8656	1.0823	7.6605	1.474																				11.033	0.0029997	8.5887	0.0032748
30.286	0.8893	1.1796	7.6713	1.4394																				11.1882	0.0029994	8.715	0.0032744
30.32	0.9168	1.0861	7.434	1.6492																				10.7721	0.0029991	8.6859	0.0032741
30.354	0.9372	1.2219	7.6177	1.445																				10.785	0.0029988	8.6992	0.0032737
30.386	0.7229	1.0466	7.703	1.5741																				11.1075	0.0029985	8.6534	0.0032733
30.42	0.6963	0.9925	7.6855	1.6182																				11.4907	0.0029982	8.5524	0.003273
30.454	0.7951	1.0677	7.6618	1.5431																				11.6049	0.0029979	8.7107	0.0032726
30.488	0.6558	0.9456	7.904	1.4402																				11.3098	0.0029976	8.6125	0.0032723
30.522	0.8883	1.131	7.5081	1.6036																				11.6397	0.0029973	8.5662	0.0032719
30.556	0.8093	1.0321	7.6899	1.5008																				12.0158	0.002997	8.638	0.0032715
30.59	0.7977	0.9236	7.7081	1.4942																				11.7745	0.0029967	8.5913	0.0032712
30.624	0.812	0.9866	7.6844	1.5036																				11.1732	0.0029964	8.8054	0.0032708
30.658	0.783	1.04	7.6535	1.5635																				11.1205	0.0029961	8.5724	0.0032705
30.692	0.8757	1.0877	7.7907	1.3336																				10.7353	0.0029958	8.5325	0.0032701
30.726	0.85	1.0383	7.7964	1.3536																				10.8245	0.0029955	8.541	0.0032697
30.758	0.826	1.0651	7.6426	1.5314																				11.0811	0.0029952	8.5803	0.0032694
30.792	0.8151	0.9795	7.7012	1.4837																				11.3607	0.0029949	8.6632	0.003269
30.826	0.8368	1.081	7.6961	1.4671																				11.4267	0.0029946	8.5397	0.0032686
30.86	0.8681	1.2258	7.7737	1.3582																				10.6346	0.0029943	8.6066	0.0032683
30.894	0.8551	1.0376	7.6834	1.4614																				10.6601	0.002994	8.5903	0.0032679
30.928	0.8387	1.1334	7.7406	1.4207																				12.278	0.0029937	8.5417	0.0032675
30.962	0.8833	1.2659	7.9345	1.1822																				11.5588	0.0029934	8.5924	0.0032672
30.996	0.9117	1.0906	7.6366	1.4517																				10.9296	0.0029931	8.5874	0.0032668
31.03	0.8436	1.1037	7.6906	1.4658																				10.6819	0.0029928	8.581	0.0032665
31.064	0.8828	1.036	7.7379	1.3793																				10.7299	0.0029925	8.5811	0.0032661
31.098	0.8468	1.1058	7.7292	1.424																				11.3783	0.0029921	8.5785	0.0032658
31.13	0.8035	0.9678	7.9311	1.2654																				11.4079	0.0029918	8.6812	0.0032654
31.164	0.9256	1.0795	7.7834	1.291																				11.628	0.0029915	8.4511	0.003265
31.198	0.9877	1.1741	7.7275	1.2848																				11.6948	0.0029912	8.648	0.0032647
31.232	1.0033	1.134	7.5397	1.457																				10.5186	0.0029909	8.547	0.0032643
31.266	0.7921	1.0149	7.7872	1.4207																				10.5923	0.0029906	8.6603	0.0032639
31.3	0.7847	1.0424	7.7674	1.4479																				10.4735	0.0029903	8.5007	0.0032636
31.334	0.8718	1.1815	7.7552	1.373																				11.5181	0.00299	8.603	0.0032632
31.368	0.9264	1.0673	7.7199	1.3537																				11.8593	0.0029897	8.5025	0.0032629
31.402	0.76	1.1299	7.9521	1.2879																				11.0175	0.0029894	8.5383	0.0032625
31.436	0.9157	1.1247	7.9317	1.1526																				11.513	0.0029891	8.5254	0.0032622
31.468	0.8661	1.1683	7.8667	1.2672																				11.1621	0.0029888	8.4932	0.0032618
31.502	0.9807	1.0706	7.6346	1.3847																				10.7441	0.0029885	8.5536	0.0032614
31.536	0.9233	1.0643	7.7828	1.2939																				11.0559	0.0029882	8.655	0.0032611
31.57	0.8843	1.0654	8.0127	1.103																				12.1376	0.0029879	8.4576	0.0032607
31.604	0.9047	1.1952	7.9147	1.1807																				11.7102	0.0029876	8.4716	0.0032603
31.638	0.9256	1.1402	7.7707	1.3037																				11.1432	0.0029873	8.5348	0.00326
31.672	0.9441	1.0807	7.8207	1.2352																				11.2882	0.002987	8.5517	0.0032596
31.706	0.9168	1.0463	7.8095	1.2737																				10.7235	0.0029867	8.5509	0.0032593
31.74	0.9828	1.2083	7.8981	1.1191																				11.7692	0.0029864	8.4511	0.0032589
31.774	0.8877	1.2071	7.9098	1.2025																				12.1178	0.0029861	8.5664	0.0032586
31.808	0.8989	1.1095	7.859	1.2421																				11.7038	0.0029858	8.2705	0.0032582
31.84	0.8794	1.1422	7.8044	1.3162																				11.7644	0.0029855	8.421	0.0032578
31.874	0.9233	1.1308	7.8063	1.2705																				11.1818	0.0029852	8.4711	0.0032575
31.908	0.9036	1.2843	7.7076	1.3888																				10.7703	0.0029849	8.5376	0.0032571
31.942	0.8081	1.1023	7.8193	1.3726																				11.1048	0.0029846	8.5428	0.0032568
31.976	0.9168	1.3469	7.7542	1.329																				10.9536	0.0029843	8.3334	0.0032564
32.01	0.9006	1.1864	7.778	1.3214																				11.3621	0.002984	8.3574	0.003256
32.044	0.8582	1.2041	7.8847	1.2571																				10.9747	0.0029837	8.478	0.0032557
32.078	0.8843	1.135	7.8255	1.2902																				11.2233	0.0029834	8.4051	0.0032553
32.112	0.9153	1.0731	7.796	1.2887																				10.3649	0.0029831	8.5597	0.003255
32.146	0.8597	1.1432	7.8292	1.3112																				11.0832	0.0029828	8.3703	0.0032546
32.18	0.952	1.203	7.8724	1.1755																				10.7593	0.0029825	8.5469	0.0032543
32.212	0.9242	1.1762	7.8606	1.2152																				10.7919	0.0029822	8.4832	0.0032539
32.246	0.9224	1.1771	7.7284	1.3492																				10.4493	0.0029819	8.4387	0.0032535
32.28	1.0048	1.3442	7.6892	1.306																				10.8844	0.0029816	8.3354	0.0032532
32.314	0.793	1.1225	7.8569	1.3501																				10.9141	0.0029813	8.3875	0.0032528
32.348	0.7864	1.1785	7.9126	1.301																				10.4517	0.002981	8.5372	0.0032525
32.382	0.9725	1.2208	7.8548	1.1728																				10.4998	0.0029807	8.5398	0.0032521
32.416	0.9764	1.1885	7.6867	1.3368																				11.0978	0.0029804	8.4558	0.0032517
32.45	0.91	1.2479	7.8486	1.2414																				10.6275	0.0029801	8.5335	0.0032514
32.484	0.944	1.2309	7.8659	1.19																				10.7627	0.0029798	8.4754	0.003251
32.518	0.9578	1.2407	7.7806	1.2616																				10.8467	0.0029795	8.3568	0.0032507
32.552	0.9703	1.277	7.8178	1.2119																				11.5779	0.0029792	8.3966	0.0032503
32.584	0.884	1.2285	7.6581	1.4579																				11.2617	0.0029789	8.4177	0.00325
32.618	0.9166	1.2595	7.8837	1.1997																				10.9205	0.0029786	8.3699	0.0032496
32.652	1.0029	1.2432	7.8477	1.1495																				10.7381	0.0029783	8.3583	0.0032492
32.686	0.9996	1.253	7.8422	1.1582																				10.2583	0.002978	8.3596	0.0032489
32.72	0.9018	1.2595	7.8887	1.2095																				9.7469	0.0029777	8.4133	0.0032485
32.754	0.884	1.2058	7.8177	1.2983																				10.0891	0.0029774	8.2507	0.0032482
32.788	0.9037	1.248	7.9274	1.1688																				9.981	0.0029771	8.6262	0.0032478
32.822	0.8631	1.2025	7.8955	1.2414																				10.8786	0.0029768	8.4292	0.0032474
32.856	0.9688	1.2373	7.8201	1.2111																				10.7218	0.0029765	8.4735	0.0032471
32.89	0.9947	1.1925	7.8459	1.1595																				10.8687	0.0029762	8.3369	0.0032468
32.924	0.9076	1.2599	7.8713	1.2211																				10.3474	0.0029759	8.3446	0.0032464
32.956	0.9834	1.1702	7.8104	1.2062																				10.4988	0.0029756	8.3834	0.003246
32.99	0.9168	1.212	7.8749	1.2083																				11.4624	0.0029753	8.5018	0.0032457
33.024	0.8803	1.2441	7.9066	1.2131																				11.1773	0.002975	8.3432	0.0032453
33.058	0.97	1.1434	7.831	1.199																				11.6026	0.0029747
33.092	0.9196	1.0936	7.7677	1.3127																				11.3428	0.0029744
33.126	0.8955	1.2075	8.0193	1.0852																				11.0875	0.0029741
33.16	0.8721	1.2331	7.8442	1.2837																				11.3028	0.0029738
33.194	0.96	1.2771	7.871	1.1689																				10.8399	0.0029735
33.228	0.9367	1.1672	7.7753	1.288																				10.4758	0.0029732
33.262	0.9188	1.1258	7.9521	1.1291																				10.493	0.0029729
33.296	0.8555	1.168	7.9057	1.2388																				10.3571	0.0029726
33.33	0.8454	1.2016	8.0149	1.1397																				10.3487	0.0029723
33.362	0.928	1.1848	7.9076	1.1645																				11.0778	0.002972
33.396	0.8863	1.1272	7.9567	1.157																				10.231	0.0029717
33.43	0.8677	1.1313	8.0042	1.1281																				10.9842	0.0029714
33.464	0.8911	1.1393	7.9247	1.1842																				10.1403	0.0029711
33.498	0.863	1.2333	7.8447	1.2923																				10.9777	0.0029708
33.532	0.8421	1.2676	8.0605	1.0974																				11.0581	0.0029705
33.566	0.853	1.0771	8.0377	1.1093																				11.0056	0.0029702
33.6	0.9413	1.2369	7.8993	1.1594																				10.5232	0.0029699
33.634	1.0151	1.275	7.8182	1.1667																				10.9906	0.0029696
33.668	0.9192	1.2561	7.9029	1.1779																				10.478	0.0029693
33.702	0.8744	1.2007	8.0379	1.0876																				10.5995	0.002969
33.734	0.8743	1.0998	7.9267	1.1991																				10.8331	0.0029687
33.768	0.941	1.3174	8.1348	0.9241																				10.7003	0.0029684
33.802	0.9369	1.4475	8.0101	1.053																				10.2953	0.0029681
33.836	0.9252	1.247	7.9745	1.1004																				10.9208	0.0029678
33.87	0.8027	1.1146	8.018	1.1792																				10.5429	0.0029675
33.904	0.914	1.2167	7.9154	1.1706																				10.482	0.0029672
33.938	0.8318	1.2519	8.1808	0.9874																				10.6826	0.0029669
33.972	0.9913	1.2427	8.0175	0.9912																				10.8058	0.0029666
34.006	0.8717	1.2107	8.0151	1.1132																				10.3941	0.0029663
34.04	0.9603	1.2379	8.0035	1.0362																				10.3065	0.002966
34.072	0.9901	1.2367	7.8322	1.1777																				10.4436	0.0029657
34.106	0.9213	1.2926	8.0689	1.0098																				10.2478	0.0029654
34.14	0.8996	1.2425	7.924	1.1764																				10.3133	0.0029651
34.174	1.0191	1.17	7.8803	1.1006																				10.6214	0.0029648
34.208	0.8895	1.2874	8.0359	1.0745																				10.5296	0.0029645
34.242	0.8925	1.2049	8.1247	0.9828																				10.6111	0.0029642
34.276	0.9808	1.1849	8.0009	1.0184																				10.4417	0.0029639
34.31	0.9651	1.2312	7.8761	1.1588																				10.6293	0.0029637
34.344	0.9375	1.2461	7.8978	1.1647																				10.7289	0.0029634
34.378	0.9519	1.2132	7.965	1.0831																				9.956	0.0029631
34.412	0.9637	1.1803	7.881	1.1553																				10.1583	0.0029628
34.444	0.9175	1.124	7.9771	1.1053																				9.8981	0.0029625
34.478	0.8626	1.1919	8.1331	1.0044																				10.4983	0.0029622
34.512	1.0642	1.4534	7.9187	1.0171																				10.3349	0.0029619
34.546	1.0102	1.2624	7.948	1.0418																				10.2589	0.0029616
34.58	1.019	1.3113	7.982	0.9989																				9.9841	0.0029613
34.614	0.9055	1.1778	8.0934	1.0011																				9.7284	0.002961
34.648	0.9614	1.2425	8.0423	0.9963																				10.49	0.0029607
34.682	0.8837	1.2772	8.0643	1.0521																				10.4969	0.0029604
34.716	0.9653	1.3979	8.1288	0.9059																				10.3281	0.0029601
34.75	0.8948	1.2842	7.8475	1.2576																				10.6238	0.0029598
34.784	0.9542	1.1695	7.9873	1.0585																				11.224	0.0029595
34.816	0.9225	1.2407	7.9745	1.103																				10.1146	0.0029592
34.85	1.0316	1.2798	7.999	0.9695																				9.7912	0.0029589
34.884	1.0103	1.356	8.0115	0.9782																				9.3973	0.0029586
34.918	1.0086	1.2299	7.9796	1.0117																				9.6172	0.0029583
34.952	0.938	1.2197	7.9341	1.1278																				10.3784	0.002958
34.986	0.9635	1.1715	8.0545	0.982																				9.8646	0.0029577
35.02	0.9587	1.2997	7.9972	1.0441																				9.7377	0.0029574
35.054	0.8887	1.1583	8.0893	1.022
35.088	0.9785	1.2635	8.0371	0.9844
35.122	0.9544	1.2834	7.9882	1.0575
35.156	0.978	1.3822	8.1066	0.9154
35.188	1.0981	1.3554	7.8258	1.0761
35.222	0.9752	1.3473	8.0847	0.9401
35.256	0.9492	1.2144	8.0298	1.0209
35.29	0.8672	1.2574	8.1453	0.9875
35.324	0.9782	1.2912	8.0325	0.9893
35.358	0.9625	1.3337	7.9842	1.0533
35.392	0.9708	1.3718	8.0093	1.0199
35.426	0.8791	1.2045	7.9989	1.122
35.46	0.8934	1.2286	8.0882	1.0183
35.494	1.1004	1.3364	7.89	1.0095
35.528	1.0112	1.2486	8.0361	0.9527
35.56	1.0033	1.2693	8.0088	0.9879
35.594	0.9966	1.363	8.1054	0.898
35.628	0.9843	1.3024	8.0892	0.9265
35.662	1.0186	1.2361	7.9879	0.9935
35.696	0.9574	1.3041	8.0304	1.0122
35.73	0.8984	1.3141	8.0554	1.0462
35.764	1.0252	1.2609	8.0611	0.9137
35.798	1.0286	1.4008	7.9192	1.0521
35.832	0.9497	1.3324	8.1059	0.9444
35.866	1.0392	1.2426	7.8781	1.0827
35.898	0.9478	1.2534	8.1284	0.9239
35.932	1.0953	1.4468	7.9817	0.9229
35.966	1.1032	1.3333	7.9126	0.9842
36	1.0231	1.3377	7.937	1.0399
36.034	0.9384	1.4102	8.0122	1.0494
36.068	1.0007	1.437	8.1956	0.8037
36.102	1.0266	1.2883	8.0901	0.8832
36.136	1.0791	1.3355	8.065	0.8559
36.17	1.0397	1.3726	8.0848	0.8754
36.204	1.0201	1.3406	7.9935	0.9865
36.238	0.9993	1.2808	8.1793	0.8214
36.27	1.0533	1.3703	8.1222	0.8245
36.304	1.0859	1.3839	8.0186	0.8955
36.338	1.0511	1.3137	7.9896	0.9593
36.372	1.1058	1.3902	8.092	0.8022
36.406	1.0643	1.3545	8.0355	0.9001
36.44	1.0104	1.3649	8.0541	0.9355
36.474	1.0174	1.4549	8.0713	0.9113
36.508	1.1055	1.3655	8.0984	0.7961
36.542	1.0435	1.3948	8.0649	0.8916
36.576	1.0831	1.3615	7.9469	0.97
36.61	0.9971	1.2352	8.0661	0.9368
36.642	1.0332	1.4564	8.0783	0.8885
36.676	1.0991	1.4126	8.028	0.8729
36.71	1.027	1.3326	8.0205	0.9525
36.744	1.1635	1.4033	7.9757	0.8608
36.778	0.9638	1.387	8.1667	0.8695
36.812	1.0342	1.3602	7.9398	1.026
36.846	1.0212	1.3894	8.0682	0.9107
36.88	1.0087	1.3389	8.1229	0.8684
36.914	1.0645	1.4583	7.9979	0.9376
36.948	1.0606	1.3644	7.9388	1.0006
36.982	0.9705	1.1963	8.064	0.9655
37.014	1.0057	1.3708	8.1612	0.8332
37.048	1.0495	1.3519	8.0263	0.9243
37.082	1.048	1.5108	8.1837	0.7683
37.116	1.0593	1.3993	8.0953	0.8454
37.15	1.0049	1.3947	8.0226	0.9725
37.184	0.949	1.1834	8.099	0.952
37.218	1.032	1.5695	8.1081	0.8598
37.252	0.9895	1.3891	8.0632	0.9472
37.286	1.0495	1.2767	7.9807	0.9698
37.32	1.1001	1.275	7.9978	0.902
37.354	0.9603	1.2747	8.1372	0.9026
37.386	1.0574	1.3585	8.1858	0.7567
37.42	1.1596	1.378	7.9796	0.8607
37.454	1.042	1.5889	8.0763	0.8817
37.488	1.0078	1.4066	8.1419	0.8504
37.522	1.1618	1.4899	8.0587	0.7795
37.556	1.1714	1.4565	7.9972	0.8314
37.59	1.122	1.466	8.0351	0.8429
37.624	1.0798	1.3764	8.0394	0.8808
37.658	1.1053	1.4975	8.0791	0.8156
37.692	1.1597	1.3748	8.0632	0.777
37.726	1.0616	1.3964	8.0345	0.9039
37.758	1.1229	1.3476	8.0071	0.8699
37.792	1.011	1.403	8.1408	0.8482
37.826	1.0266	1.4052	8.097	0.8763
37.86	0.9962	1.5192	8.1251	0.8787
37.894	1.0832	1.4148	8.054	0.8628
37.928	1.1172	1.347	8.0111	0.8717
37.962	1.0919	1.3612	7.9962	0.912
37.996	1.1248	1.261	8.02	0.8551
38.03	1.1478	1.4127	8.0141	0.8381
38.064	1.1351	1.4576	8.015	0.8499
38.096	1.0366	1.4464	8.0984	0.865
38.13	1.1233	1.4525	8.1399	0.7369
38.164	1.0801	1.4169	7.9297	0.9902
38.198	1.1833	1.481	7.9739	0.8428
38.232	1.1532	1.4869	7.9971	0.8497
38.266	1.0161	1.4506	8.1514	0.8325
38.3	0.9895	1.3486	8.2416	0.7689
38.334	1.1255	1.5847	8.0479	0.8266
38.368	1.1832	1.6421	8.0025	0.8143
38.402	1.1394	1.4574	8.0738	0.7868
38.436	1.1257	1.5017	8.0679	0.8064
38.468	1.1763	1.5742	7.9257	0.898
38.502	1.122	1.3561	8.066	0.812
38.536	1.0806	1.4244	8.0644	0.855
38.57	1.0651	1.4133	8.0547	0.8802
38.604	1.1607	1.3991	8.0713	0.768
38.638	1.1882	1.4611	7.9128	0.8991
38.672	1.1496	1.3377	7.9217	0.9287
38.706	1.0226	1.371	8.2178	0.7595
38.74	1.2088	1.4198	7.9009	0.8903
38.774	1.0641	1.352	8.0578	0.8781
38.808	1.1003	1.6198	7.9721	0.9276
38.84	1.1055	1.4551	8.1089	0.7856
38.874	1.2127	1.574	8.0432	0.7442
38.908	1.0904	1.3562	8.016	0.8936
38.942	1.0935	1.3812	8.1707	0.7357
38.976	0.9758	1.506	8.1999	0.8243
39.01	1.2283	1.5074	8.0066	0.7651
39.044	1.2166	1.5019	7.9691	0.8143
39.078	1.2631	1.5429	7.9271	0.8098
39.112	1.2679	1.5649	7.9198	0.8123
39.146	1.2109	1.5766	7.9782	0.8108
39.18	1.1755	1.5344	7.9636	0.8609
39.214	1.1388	1.5051	7.9691	0.8921
39.248	1.1297	1.6419	8.0455	0.8247
39.28	1.2922	1.6208	7.9392	0.7686
39.314	1.1629	1.6033	8.0246	0.8125
39.348	1.2386	1.6663	8.0112	0.7502
39.382	1.1532	1.515	8.016	0.8307
39.416	1.2101	1.455	8.0107	0.7793
39.45	1.2554	1.5778	7.9671	0.7776
39.484	1.1744	1.5422	7.9995	0.8261
39.518	1.2424	1.5794	7.9826	0.7751
39.552	1.204	1.5376	7.9006	0.8955
39.586	1.2244	1.5414	8.026	0.7497
39.62	1.288	1.6355	7.9249	0.7871
39.652	1.111	1.603	8.0839	0.8051
39.686	1.2391	1.6507	7.8709	0.89
39.72	1.1925	1.52	8.0515	0.756
39.754	1.1988	1.65	8.1224	0.6787
39.788	1.248	1.6012	7.9494	0.8026
39.822	1.1215	1.5376	8.0466	0.8319
39.856	1.1335	1.4426	8.0573	0.8093
39.89	1.3118	1.6936	7.9352	0.753
39.924	1.2358	1.5781	8.0005	0.7637
39.958	1.2662	1.7044	7.9141	0.8197
39.992	1.1726	1.4251	8.183	0.6444
40.024	1.3359	1.616	7.7959	0.8682
40.058	1.3152	1.7298	7.9774	0.7074
40.092	1.2078	1.4953	8.0424	0.7498
40.126	1.1835	1.5611	8.0476	0.7689
40.16	1.2783	1.5335	7.9074	0.8144
40.194	1.2422	1.6585	8.0914	0.6664
40.228	1.4501	1.7091	7.7893	0.7606
40.262	1.1878	1.5769	7.9931	0.8191
40.296	1.1622	1.489	8.0108	0.827
40.33	1.0927	1.5317	8.1877	0.7195
40.364	1.1614	1.4568	7.9444	0.8941
40.396	1.1931	1.5479	8.0264	0.7805
40.43	1.1909	1.5891	8.1177	0.6913
40.464	1.2075	1.6598	8.0624	0.73
40.498	1.3164	1.6165	8.0014	0.6822
40.532	1.2834	1.6336	8.0235	0.6931
40.566	1.2768	1.5283	8.0704	0.6528
40.6	1.364	1.703	7.9064	0.7295
40.634	1.2996	1.5636	7.9067	0.7937
40.668	1.2481	1.5719	8.0617	0.6901
40.702	1.2773	1.6337	7.9759	0.7469
40.734	1.156	1.566	7.981	0.863
40.768	1.2845	1.5873	8.0061	0.7094
40.802	1.3335	1.7359	7.9869	0.6796
40.836	1.3119	1.6342	7.9689	0.7192
40.87	1.3982	1.6668	7.8769	0.7249
40.904	1.3389	1.5392	7.9142	0.7469
40.938	1.3631	1.699	7.8413	0.7956
40.972	1.1997	1.6336	8.0659	0.7344
41.006	1.3714	1.7802	7.929	0.6996
41.04	1.3633	1.7733	7.8152	0.8215
41.074	1.5246	1.8658	7.8611	0.6143
41.106	1.3846	1.6725	7.8502	0.7653
41.14	1.3744	1.7388	7.9154	0.7103
41.174	1.2946	1.6902	7.9575	0.7479
41.208	1.2504	1.5907	7.9423	0.8073
41.242	1.2587	1.4728	8.0256	0.7157
41.276	1.3416	1.7683	7.9926	0.6658
41.31	1.2825	1.6944	8.0813	0.6362
41.344	1.4167	1.7824	7.9649	0.6183
41.378	1.2427	1.6832	7.9979	0.7594
41.412	1.3253	1.7028	7.9416	0.7331
41.446	1.2996	1.7836	7.9209	0.7795
41.478	1.3706	1.7215	7.9978	0.6316
41.512	1.4466	1.7438	7.8716	0.6818
41.546	1.3777	1.7294	7.9023	0.72
41.58	1.4385	1.8406	7.7467	0.8148
41.614	1.443	1.7932	7.8301	0.7269
41.648	1.3889	1.7828	7.9305	0.6806
41.682	1.2502	1.691	7.9997	0.7501
41.716	1.2448	1.5871	7.9847	0.7706
41.75	1.3703	1.7455	7.9345	0.6952
41.784	1.429	1.7539	7.8842	0.6868
41.818	1.4444	1.7704	7.8037	0.7519
41.85	1.5005	1.8851	7.9069	0.5926
41.884	1.455	1.8198	7.819	0.726
41.918	1.4556	1.8773	7.8607	0.6837
41.952	1.3796	1.8027	7.9341	0.6863
41.986	1.415	1.7309	7.898	0.687
42.02	1.3811	1.9337	7.8641	0.7548
42.054	1.4265	1.7871	7.9269	0.6465
42.088	1.3667	1.7193	7.9761	0.6572
42.122	1.3659	1.7615	7.9344	0.6996
42.156	1.451	1.7331	7.9339	0.6151
42.188	1.3647	1.9373	7.9013	0.734
42.222	1.4055	1.751	7.9629	0.6316
42.256	1.3902	1.6429	7.9349	0.675
42.29	1.3796	1.7096	7.8372	0.7833
42.324	1.3091	1.7242	7.8899	0.801
42.358	1.2794	1.7398	7.9682	0.7524
42.392	1.3566	1.6519	7.8268	0.8166
42.426	1.2733	1.6597	7.8781	0.8485
42.46	1.3553	1.5066	7.9438	0.7009
42.494	1.4848	1.8744	7.8033	0.7119
42.528	1.4898	1.9319	7.7863	0.7239
42.56	1.4484	1.7438	7.8463	0.7053
42.594	1.4533	1.9247	7.862	0.6848
42.628	1.579	1.7639	7.848	0.5731
42.662	1.4726	1.9277	7.7626	0.7648
42.696	1.4792	1.8795	7.9117	0.6091
42.73	1.6354	1.9541	7.7065	0.6581
42.764	1.4277	1.8243	7.7995	0.7728
42.798	1.3917	1.8099	7.9349	0.6734
42.832	1.5097	1.8381	7.8004	0.6899
42.866	1.3797	1.7884	7.9475	0.6728
42.9	1.3835	1.956	7.845	0.7715
42.932	1.4736	1.9378	7.9211	0.6052
42.966	1.4902	1.887	7.9002	0.6096
43	1.5029	1.9378	7.764	0.7331
43.034	1.4548	1.8964	7.8892	0.656
43.068	1.5789	1.7884	7.7776	0.6435
43.102	1.3663	1.8678	7.9241	0.7096
43.136	1.5681	1.9741	7.8117	0.6202
43.17	1.6084	1.9318	7.7506	0.641
43.204	1.5198	1.8844	7.7584	0.7218
43.238	1.441	1.8741	7.7989	0.7602
43.272	1.5862	1.8794	7.7479	0.6659
43.304	1.6297	2.0011	7.7291	0.6413
43.338	1.4768	1.8121	7.7669	0.7563
43.372	1.5532	2.0052	7.7302	0.7166
43.406	1.569	1.8433	7.7271	0.7039
43.44	1.4741	1.9867	7.8515	0.6745
43.474	1.4706	1.6423	7.8249	0.7045
43.508	1.4016	1.7642	7.842	0.7564
43.542	1.579	1.9641	7.7854	0.6356
43.576	1.5256	1.8992	7.7915	0.6829
43.61	1.4566	1.768	7.9122	0.6312
43.644	1.5234	1.9756	7.8539	0.6227
43.676	1.3639	1.784	7.9735	0.6626
43.71	1.4645	1.9675	7.7692	0.7663
43.744	1.3341	1.8105	7.8696	0.7963
43.778	1.3935	1.8313	7.9613	0.6452
43.812	1.5431	1.9173	7.7944	0.6625
43.846	1.4995	1.8796	7.843	0.6575
43.88	1.4464	1.8826	7.8745	0.679
43.914	1.6399	1.9248	7.6126	0.7475
43.948	1.6346	1.9088	7.721	0.6444
43.982	1.5468	2.0202	7.7683	0.6848
44.016	1.6729	2.1724	7.6907	0.6364
44.048	1.8563	2.3412	7.4174	0.7263
44.082	1.5455	2.0395	7.7463	0.7082
44.116	1.7687	2.1288	7.616	0.6153
44.15	1.7367	2.1214	7.6754	0.5879
44.184	1.802	2.1711	7.6091	0.5889
44.218	1.7567	2.0733	7.7296	0.5138
44.252	1.5544	1.9304	7.9318	0.5138
44.286	1.6012	2.0263	7.7781	0.6207
44.32	1.5745	1.96	7.8021	0.6235
44.354	1.643	2.0489	7.6553	0.7017
44.386	1.7116	2.0467	7.5475	0.741
44.42	1.6964	2.0915	7.6725	0.6311
44.454	1.7756	2.0934	7.6367	0.5877
44.488	1.563	2.0402	7.7756	0.6613
44.522	1.5853	1.878	7.8369	0.5777
44.556	1.6669	1.9978	7.7638	0.5694
44.59	1.6132	2.0027	7.6985	0.6883
44.624	1.5881	1.9945	7.7584	0.6535
44.658	1.5893	2.0861	7.6773	0.7334
44.692	1.5157	2.0423	7.8153	0.669
44.726	1.5111	1.8561	7.8635	0.6254
44.758	1.4898	2.0859	7.9318	0.5784
44.792	1.579	1.8943	7.6557	0.7652
44.826	1.594	1.9181	7.7288	0.6773
44.86	1.6509	2.0156	7.7793	0.5698
44.894	1.6686	1.8424	7.7341	0.5973
44.928	1.6498	2.1801	7.6662	0.6839
44.962	1.8072	2.2674	7.5463	0.6465
44.996	1.7522	2.3626	7.671	0.5768
45.03	1.6606	2.0999	7.6527	0.6867
45.064	1.8711	2.2429	7.4604	0.6685
45.098	1.6842	2.2096	7.7396	0.5762
45.13	1.7337	2.117	7.4825	0.7838
45.164	1.7049	2.0761	7.6712	0.6239
45.198	1.6486	2.0889	7.701	0.6504
45.232	1.5874	1.9201	7.7718	0.6408
45.266	1.6425	1.9982	7.6727	0.6848
45.3	1.5304	1.9	7.7747	0.695
45.334	1.782	2.219	7.5599	0.6581
45.368	2.0726	2.4738	7.3447	0.5827
45.402	1.9634	2.3047	7.4215	0.6151
45.436	1.7801	2.4403	7.6775	0.5424
45.47	1.6562	2.2286	7.6962	0.6476
45.502	1.6328	2.099	7.6231	0.7441
45.536	1.9068	2.2225	7.382	0.7111
45.57	1.8669	2.2882	7.4375	0.6956
45.604	1.8964	2.2015	7.4772	0.6265
45.638	1.6986	2.1855	7.6125	0.6889
45.672	1.7809	1.9963	7.5699	0.6492
45.706	1.9868	2.3119	7.4135	0.5997
45.74	1.8123	2.2518	7.4654	0.7222
45.774	1.7859	2.3745	7.6172	0.5969
45.808	1.7935	2.22	7.487	0.7196
45.84	1.8443	2.2224	7.5141	0.6416
45.874	1.6578	2.2367	7.6995	0.6427
45.908	1.645	2.0417	7.6603	0.6946
45.942	1.7398	2.1817	7.6158	0.6444
45.976	2.0411	2.2169	7.3795	0.5793
46.01	2.139	2.4727	7.3107	0.5503
46.044	1.9665	2.2739	7.4531	0.5804
46.078	1.9701	2.2797	7.4476	0.5823
46.112	1.9645	2.1037	7.3366	0.699
46.146	1.8918	2.2568	7.4709	0.6372
46.18	1.9226	2.1393	7.409	0.6685
46.212	1.931	2.2533	7.2901	0.779
46.246	2.0122	2.4455	7.4013	0.5865
46.28	1.8428	2.2977	7.5329	0.6242
46.314	2.0248	2.4327	7.2884	0.6868
46.348	1.8624	2.13	7.3787	0.7589
46.382	2.0047	2.3722	7.4248	0.5705
46.416	1.9329	2.4611	7.4333	0.6339
46.45	2.0149	2.4062	7.3128	0.6722
46.484	1.9787	2.3338	7.4205	0.6007
46.518	2.0026	2.3905	7.4781	0.5193
46.552	2.1227	2.3781	7.2537	0.6236
46.584	1.8449	2.3623	7.4244	0.7307
46.618	1.8259	2.361	7.5594	0.6147
46.652	2.0265	2.5998	7.3218	0.6517
46.686	2.4129	2.9167	6.9995	0.5877
46.72	2.2005	2.596	7.2152	0.5843
46.754	1.9586	2.4527	7.4271	0.6143
46.788	2.0491	2.5646	7.2599	0.691
46.822	1.9676	2.3472	7.3604	0.672
46.856	1.9227	2.4856	7.5006	0.5767
46.89	2.1576	2.4949	7.177	0.6654
46.924	1.8584	2.2286	7.5268	0.6148
46.956	2.0439	2.2605	7.3514	0.6047
46.99	2.0592	2.5566	7.3695	0.5713
47.024	1.8004	2.4857	7.4597	0.7399
47.058	1.8825	2.3409	7.4389	0.6786
47.092	2.206	2.6966	7.2023	0.5916
47.126	2.1264	2.3107	7.3757	0.4979
47.16	1.9224	2.4496	7.5531	0.5245
47.194	1.9424	2.3235	7.3715	0.6861
47.228	2.0552	2.2841	7.2539	0.6909
47.262	2.1564	2.5805	7.2897	0.554
47.296	2.3351	2.8645	6.9976	0.6673
47.328	2.3251	2.8688	7.062	0.6129
47.362	2.2224	2.4854	7.1795	0.598
47.396	2.0279	2.4512	7.3447	0.6274
47.43	2.0759	2.4867	7.3333	0.5908
47.464	2.2187	2.6465	7.1688	0.6125
47.498	2.4953	2.8604	6.9487	0.5559
47.532	2.0939	2.6422	7.3146	0.5915
47.566	2.4477	2.6672	6.9433	0.609
47.6	2.3954	2.7796	6.9769	0.6277
47.634	2.2427	2.6791	7.113	0.6443
47.666	2.2109	2.6993	7.1744	0.6147
47.7	2.2262	2.7994	7.1782	0.5956
47.734	2.1489	2.598	7.2791	0.572
47.768	2.0138	2.1794	7.4171	0.5691
47.802	1.9847	2.3446	7.4525	0.5628
47.836	1.8167	2.2219	7.6013	0.5821
47.87	2.0537	2.4321	7.3866	0.5597
47.904	1.9916	2.3278	7.4646	0.5438
47.938	1.9596	2.2646	7.3535	0.687
47.972	2.131	2.516	7.2033	0.6656
48.006	2.1984	2.4099	7.2228	0.5788
48.038	2.3783	2.8076	7.0373	0.5844
48.072	2.6235	2.9682	6.8202	0.5563
48.106	2.4707	2.718	6.9151	0.6142
48.14	2.4622	3.0886	6.8652	0.6725
48.174	2.401	2.8629	7.0193	0.5797
48.208	2.2523	2.7534	7.1902	0.5574
48.242	2.1938	2.5853	7.2096	0.5966
48.276	2.0418	2.5245	7.3586	0.5996
48.31	2.4466	2.8457	6.9708	0.5826
48.344	2.231	2.6241	7.1593	0.6098
48.378	2.1983	2.7106	7.1188	0.6829
48.41	1.9654	2.5116	7.4455	0.5891
48.444	2.0519	2.499	7.397	0.5512
48.478	1.9079	2.3558	7.4166	0.6755
48.512	2.2294	2.5306	7.1775	0.5931
48.546	2.5035	2.7537	6.9583	0.5381
48.58	2.7913	3.3809	6.602	0.6066
48.614	2.243	2.6724	7.173	0.584
48.648	2.1027	2.4508	7.323	0.5743
48.682	1.9214	2.719	7.4475	0.6311
48.716	2.2974	2.5945	7.0393	0.6633
48.75	2.4936	3.0036	6.8478	0.6587
48.782	2.4804	3.0066	6.9031	0.6165
48.816	2.6469	3.0236	6.8197	0.5334
48.85	2.7305	2.992	6.636	0.6335
48.884	2.6084	3.0385	6.9	0.4916
48.918	2.1869	2.7577	7.1565	0.6566
48.952	2.1728	2.7893	7.2659	0.5613
48.986	2.3636	2.6998	7.0949	0.5415
49.02	2.6409	3.1698	6.8315	0.5276
49.054	2.3114	2.9479	7.1212	0.5675
49.088	2.738	3.0019	6.6578	0.6042
49.122	2.6138	3.3558	6.8412	0.5449
49.154	2.5901	3.3148	6.9332	0.4768
49.188	2.5496	2.9157	6.8852	0.5653
49.222	2.2383	2.6089	7.1247	0.637
49.256	2.3143	2.7541	7.1331	0.5526
49.29	1.9863	2.3223	7.4423	0.5714
49.324	2.3003	2.7032	7.1675	0.5322
49.358	2.4783	2.721	6.9475	0.5742
49.392	2.475	2.7769	6.9857	0.5394
49.426	2.1566	2.6677	7.2345	0.609
49.46	2.4111	2.7916	7.0117	0.5772
49.494	2.6378	3.1798	6.7742	0.5879
49.526	2.7903	3.2068	6.7272	0.4825
49.56	2.2683	2.8269	7.1746	0.557
49.594	2.4604	2.8626	7.0028	0.5368
49.628	2.5659	2.9835	6.8771	0.557
49.662	2.4878	2.7878	7.0119	0.5003
49.696	2.2623	2.8108	7.1937	0.544
49.73	2.5493	2.8843	6.9577	0.493
49.764	2.3963	2.8178	7.0121	0.5916
49.798	2.5182	2.7325	6.9444	0.5375
49.832	2.5188	2.8946	6.934	0.5472
49.864	2.3974	2.7894	7.0044	0.5982
49.898	2.3653	2.8923	7.0715	0.5632
49.932	2.6582	3.1067	6.8098	0.532
49.966	2.4435	2.8912	6.9841	0.5725
50	2.3765	2.9576	7.0584	0.5651
50.034	2.1103	2.6707	7.2665	0.6232
50.068	2.3957	2.8324	7.0243	0.58
50.102	2.4838	2.9386	6.9775	0.5387
50.136	2.6011	3.3609	6.8314	0.5676
50.17	3.0853	3.4391	6.4389	0.4758
50.204	3.2222	3.5346	6.2347	0.5431
50.236	3.3319	3.8485	6.026	0.6421
50.27	3.2965	3.5847	6.1478	0.5557
50.304	2.9613	3.2399	6.3597	0.679
50.338	2.8055	3.5109	6.641	0.5535
50.372	2.518	2.9917	7.0115	0.4705
50.406	2.6079	3.1232	6.8223	0.5698
50.44	2.8192	3.3221	6.5755	0.6052
50.474	2.6611	3.0919	6.8337	0.5052
50.508	3.7293	4.115	5.7153	0.5554
50.542	3.6075	3.892	5.8391	0.5534
50.576	3.2152	3.6382	6.1702	0.6146
50.608	2.9234	3.3494	6.5509	0.5257
50.642	2.4059	2.8461	7.0664	0.5277
50.676	2.5761	3.037	6.8692	0.5547
50.71	3.3568	4.001	6.1262	0.517
50.744	2.9577	3.2106	6.4211	0.6213
50.778	2.8753	3.0093	6.577	0.5477
50.812	2.7883	3.0911	6.6638	0.5479
50.846	2.6307	3.0805	6.7976	0.5716
50.88	2.5661	3.1184	6.8379	0.596
50.914	2.6598	3.3309	6.7578	0.5825
50.948	3.4752	3.9256	6.0063	0.5185
50.98	2.7562	3.2459	6.7294	0.5144
51.014	2.4845	3.1282	6.8852	0.6304
51.048	2.8143	3.0804	6.6439	0.5418
51.082	2.8719	3.3871	6.6268	0.5013
51.116	3.2757	3.5677	6.1599	0.5644
51.15	2.8946	3.2818	6.515	0.5904
51.184	3.6269	3.8272	5.7839	0.5891
51.218	3.6116	3.8924	5.9138	0.4746
51.252	2.7835	3.5772	6.5708	0.6456
51.286	3.151	3.3819	6.3258	0.5232
51.32	2.7477	2.9962	6.7249	0.5274
51.352	3.0006	3.456	6.4684	0.531
51.386	3.5669	4.2709	5.8066	0.6266
51.42	2.7924	3.3576	6.57	0.6377
51.454	2.8726	3.1742	6.565	0.5624
51.488	2.4703	2.7988	6.9543	0.5754
51.522	3.4522	3.7454	6.0944	0.4534
51.556	2.8198	3.2265	6.6313	0.549
51.59	2.5633	3.0829	6.8578	0.5789
51.624	3.0004	3.3543	6.429	0.5706
51.658	3.1213	3.5881	6.3216	0.5571
51.692	2.9118	3.1548	6.583	0.5052
51.726	2.9631	3.3703	6.4607	0.5762
51.758	2.7952	3.2402	6.6724	0.5324
51.792	2.7926	3.1774	6.6168	0.5906
51.826	3.1825	3.6301	6.2694	0.548
51.86	3.6705	4.31	5.7723	0.5572
51.894	3.0789	3.4472	6.3894	0.5317
51.928	3.2276	3.5043	6.2208	0.5516
51.962	3.6956	3.9394	5.7607	0.5437
51.996	3.7981	4.3033	5.5876	0.6143
52.03	3.4239	3.803	5.9961	0.58
52.064	3.2379	3.4948	6.0915	0.6706
52.098	3.9155	4.392	5.5513	0.5333
52.13	3.5219	3.9231	5.9141	0.564
52.164	3.038	3.6203	6.3866	0.5754
52.198	3.774	4.1808	5.6323	0.5937
52.232	3.9784	4.4056	5.5395	0.4821
52.266	3.9029	4.2316	5.6667	0.4304
52.3	2.8128	3.4577	6.6748	0.5124
52.334	3.5122	3.803	5.9281	0.5597
52.368	3.2798	3.9071	6.2025	0.5177
52.402	2.8873	3.4926	6.4895	0.6232
52.436	3.6864	3.8669	5.7474	0.5663
52.468	3.4555	4.0161	5.9756	0.5689
52.502	3.0978	3.4348	6.397	0.5052
52.536	3.4172	3.5875	5.9928	0.59
52.57	3.8133	4.2866	5.6403	0.5463
52.604	3.5192	4.1842	5.9268	0.554
52.638	3.6439	3.9913	5.8102	0.5459
52.672	3.501	3.708	5.8853	0.6138
52.706	3.6624	4.0171	5.768	0.5696
52.74	3.8726	4.6063	5.6333	0.4942
52.774	3.945	4.2522	5.5616	0.4934
52.808	4.2171	4.6418	5.2864	0.4965
52.84	3.5016	4.0385	6.0054	0.4931
52.874	3.5104	4.1424	5.9098	0.5798
52.908	3.9166	4.2259	5.5234	0.56
52.942	3.7541	4.1787	5.7343	0.5115
52.976	3.8705	4.2968	5.6103	0.5192
53.01	4.0018	4.6012	5.451	0.5472
53.044	4.2702	4.7724	5.1753	0.5545
53.078	4.0942	4.8304	5.4259	0.4799
53.112	4.1701	4.3962	5.3643	0.4657
53.146	3.8887	4.4114	5.6003	0.511
53.18	3.6151	4.0589	5.7994	0.5855
53.212	3.7821	4.1901	5.666	0.552
53.246	2.906	3.4409	6.546	0.5481
53.28	3.1318	3.5013	6.2708	0.5975
53.314	3.1173	3.5652	6.3386	0.5442
53.348	3.6843	3.9663	5.805	0.5108
53.382	4.0665	4.2861	5.5264	0.4071
53.416	4.0811	4.1705	5.4137	0.5053
53.45	3.7115	4.0739	5.737	0.5515
53.484	3.114	3.7781	6.3089	0.5771
53.518	3.5571	3.8965	5.8262	0.6167
53.552	3.1487	3.6944	6.2977	0.5536
53.584	3.6182	4.0347	5.8097	0.5721
53.618	3.6898	4.0218	5.7143	0.5959
53.652	4.6339	5.0236	4.9412	0.4249
53.686	4.5099	4.8809	5.0036	0.4865
53.72	4.2835	4.6894	5.2848	0.4317
53.754	3.2934	3.6691	6.1221	0.5845
53.788	3.4871	3.7947	5.9877	0.5253
53.822	3.6712	4.1921	5.7664	0.5623
53.856	3.0078	3.3761	6.353	0.6392
53.89	3.0681	3.4643	6.3284	0.6035
53.924	3.2107	3.6471	6.271	0.5183
53.956	3.99	4.2069	5.5451	0.4649
53.99	4.2653	4.575	5.2901	0.4445
54.024	3.5481	4.1946	5.9058	0.5461
54.058	4.0134	4.3857	5.4687	0.5179
54.092	3.7578	4.4062	5.693	0.5492
54.126	3.4307	3.7565	6.0689	0.5003
54.16	3.3664	3.6493	6.1193	0.5143
54.194	4.1348	4.3081	5.3092	0.556
54.228	3.9053	4.3409	5.5706	0.5241
54.262	4.8229	5.2676	4.6404	0.5367
54.294	3.807	4.3765	5.7605	0.4325
54.328	4.1997	4.6164	5.2525	0.5478
54.362	4.2142	4.722	5.2772	0.5086
54.396	3.8561	4.1698	5.6023	0.5417
54.43	4.198	4.4986	5.3347	0.4672
54.464	4.3406	4.8295	5.1654	0.4939
54.498	3.4725	3.968	5.9551	0.5724
54.532	3.7435	3.9845	5.7846	0.4719
54.566	3.56	4.0733	5.8379	0.6021
54.6	4.0159	4.2424	5.4744	0.5097
54.634	4.6396	4.9911	4.821	0.5394
54.666	4.4063	4.5842	5.0518	0.5419
54.7	4.6557	4.8703	4.8743	0.47
54.734	4.8231	5.2035	4.6897	0.4871
54.768	4.1562	4.233	5.3736	0.4702
54.802	4.5207	4.8276	4.9638	0.5155
54.836	4.4826	4.882	4.9824	0.535
54.87	5.1831	5.6998	4.3568	0.4601
54.904	5.3412	5.9522	4.1078	0.5509
54.938	4.4166	4.7004	4.9706	0.6129
54.972	4.567	4.769	4.8938	0.5391
55.006	3.7326	3.9636	5.8224	0.4449
55.038	4.2307	4.5179	5.3267	0.4426
55.072	3.8846	4.2951	5.5565	0.5589
55.106	3.6424	4.2258	5.775	0.5826
55.14	3.238	3.7734	6.2388	0.5232
55.174	3.4881	3.8691	5.9221	0.5898
55.208	3.8268	4.1364	5.6419	0.5313
55.242	3.4859	3.6918	5.8977	0.6164
55.276	4.1498	4.6591	5.3002	0.55
55.31	4.7315	5.219	4.7555	0.513
55.344	4.5195	4.7174	4.9699	0.5106
55.378	5.3256	5.4265	4.2497	0.4247
55.41	5.3257	5.6808	4.1899	0.4844
55.444	4.2654	4.4012	5.255	0.4796
55.478	5.3927	5.5401	4.0454	0.5619
55.512	5.2105	5.5374	4.3125	0.477
55.546	5.1202	5.7782	4.4044	0.4754
55.58	5.5605	5.6713	3.9101	0.5294
55.614	5.5539	5.7543	3.9476	0.4985
55.648	4.7709	5.1847	4.7275	0.5016
55.682	4.635	5.215	4.8356	0.5294
55.716	4.1506	4.7555	5.3514	0.498
55.75	3.7945	4.2991	5.6923	0.5132
55.782	4.2842	4.8383	5.1738	0.542
55.816	3.6316	4.1699	5.7727	0.5958
55.85	4.376	4.6569	5.0101	0.6139
55.884	4.4494	5.0052	4.9991	0.5515
55.918	3.6744	4.1718	5.7586	0.567
55.952	4.7812	5.1906	4.7306	0.4882
55.986	4.5531	5.0315	4.9911	0.4558
56.02	3.8334	4.2956	5.5567	0.6099
56.054	4.5074	4.6833	4.985	0.5075
56.088	4.799	5.2455	4.7319	0.4692
56.122	5.2237	5.4865	4.2117	0.5646
56.154	4.3862	4.981	5.0937	0.5201
56.188	4.8336	5.1757	4.7061	0.4604
56.222	3.9185	4.5959	5.5782	0.5033
56.256	4.6795	4.9319	4.8789	0.4415
56.29	4.0009	4.5322	5.4447	0.5544
56.324	4.8827	5.4727	4.6179	0.4993
56.358	4.2132	4.6728	5.2405	0.5463
56.392	4.2029	4.5212	5.3423	0.4547
56.426	4.1567	4.5016	5.338	0.5053
56.46	5.2689	5.7809	4.2909	0.4402
56.494	4.5706	4.961	4.9596	0.4698
56.526	3.6601	4.0738	5.8028	0.5371
56.56	4.4424	4.7124	5.0249	0.5327
56.594	5.9339	6.3848	3.6519	0.4142
56.628	5.2993	5.7448	4.1481	0.5525
56.662	5.2453	5.7364	4.2419	0.5128
56.696	5.3522	5.7786	4.1841	0.4637
56.73	3.7162	4.2306	5.7686	0.5152
56.764	4.4488	4.5733	5.0206	0.5306
56.798	5.1709	5.2808	4.3294	0.4997
56.832	5.6268	6.2305	3.8666	0.5066
56.864	5.579	6.0268	3.9659	0.455
56.898	4.0823	4.5678	5.4264	0.4913
56.932	4.4826	4.9661	5.028	0.4895
56.966	6.3093	6.6793	3.2517	0.439
57	5.3679	5.633	4.2082	0.4239
57.034	4.7797	5.1011	4.7413	0.479
57.068	5.0306	5.4584	4.5156	0.4539
57.102	4.8117	5.0448	4.7612	0.4271
57.136	3.9724	4.3671	5.4442	0.5834
57.17	6.5635	6.9248	2.9743	0.4623
57.204	5.767	6.1295	3.8097	0.4233
57.236	5.0618	5.3372	4.4603	0.4779
57.27	4.2991	4.4243	5.214	0.4869
57.304	5.0985	5.7872	4.3794	0.522
57.338	5.5555	5.9741	4.058	0.3865
57.372	4.2281	4.6254	5.2799	0.492
57.406	6.1065	6.6805	3.3989	0.4946
57.44	5.7087	6.1043	3.8499	0.4414
57.474	5.793	5.7986	3.7917	0.4153
57.508	5.754	6.0162	3.7971	0.4489
57.542	5.1219	5.4205	4.4008	0.4773
57.576	3.3011	3.9117	6.0548	0.6441
57.608	4.78	5.1268	4.7246	0.4954
57.642	5.5426	5.8474	3.9778	0.4796
57.676	6.3637	6.749	3.1995	0.4368
57.71	5.3335	5.6423	4.1219	0.5445
57.744	5.107	5.5222	4.462	0.431
57.778	5.8921	6.068	3.6464	0.4614
57.812	6.2406	6.5745	3.3457	0.4137
57.846	5.5847	6.1639	3.9731	0.4422
57.88	6.7391	6.9067	2.827	0.4339
57.914	5.9334	6.4302	3.6854	0.3812
57.948	5.6975	5.9468	3.845	0.4575
57.982	4.5417	4.9298	5.0371	0.4213
58.014	4.7466	5.0689	4.7855	0.4679
58.048	6.2707	6.5036	3.3018	0.4275
58.082	5.381	5.9989	4.1469	0.4722
58.116	6.1942	6.3596	3.3671	0.4387
58.15	5.8589	6.2219	3.7335	0.4076
58.184	5.9642	6.3498	3.6189	0.417
58.218	5.9532	6.7671	3.5804	0.4664
58.252	5.0191	5.6363	4.4704	0.5105
58.286	5.7914	6.2772	3.7316	0.4771
58.32	5.8339	6.1418	3.7707	0.3954
58.354	5.6802	6.0054	3.8894	0.4304
58.386	6.8712	7.004	2.7624	0.3664
58.42	5.8911	5.9908	3.7211	0.3878
58.454	6.2334	6.493	3.3662	0.4005
58.488	6.3747	7.0444	3.1885	0.4368
58.522	4.9723	5.5164	4.4912	0.5365
58.556	6.5578	6.6403	3.0716	0.3706
58.59	6.1269	6.1938	3.4111	0.462
58.624	5.8257	5.8885	3.6994	0.4749
58.658	6.2956	6.5917	3.2537	0.4507
58.692	6.1323	6.5605	3.3691	0.4987
58.724	5.8554	6.2774	3.7041	0.4405
58.758	6.3675	6.7115	3.2527	0.3798
58.792	5.6907	6.2884	3.9029	0.4064
58.826	5.534	5.831	4.0134	0.4526
58.86	6.2722	6.4313	3.268	0.4598
58.894	6.5442	7.1418	2.9888	0.4671
58.928	6.7878	6.8862	2.8538	0.3584
58.962	6.507	6.653	3.087	0.406
58.996	5.4621	5.7744	4.1094	0.4285
59.03	5.255	5.5826	4.2294	0.5156
59.064	5.5412	5.6605	4.0018	0.457
59.096	5.7003	6.3082	3.8492	0.4505
59.13	5.4878	5.6317	4.0673	0.4449
59.164	5.2361	5.947	4.2947	0.4691
59.198	5.1705	5.5459	4.393	0.4366
59.232	5.7033	5.9996	3.9087	0.388
59.266	5.2772	5.8274	4.2178	0.5049
59.3	4.9215	4.9929	4.6131	0.4655
59.334	5.0059	5.5752	4.5731	0.421
59.368	5.8552	6.5321	3.7164	0.4284
59.402	6.4946	6.4394	3.1078	0.3976
59.436	6.1651	6.5973	3.4175	0.4173
59.468	5.6683	6.0223	3.9048	0.4269
59.502	6.095	6.6521	3.4766	0.4284
59.536	6.2283	6.5819	3.3658	0.4058
59.57	5.0969	5.5124	4.4129	0.4902
59.604	5.0474	5.437	4.4793	0.4733
59.638	5.658	6.0319	3.8692	0.4728
59.672	6.209	6.9217	3.3016	0.4894
59.706	6.827	6.8263	2.7706	0.4024
59.74	6.8655	7.184	2.6724	0.4621
59.774	6.7128	7.3203	2.8616	0.4256
59.808	6.706	7.1136	2.8688	0.4253
59.84	6.1025	6.5606	3.4438	0.4537
59.874	6.5476	6.7353	2.991	0.4614
59.908	6.9382	7.1628	2.5907	0.4711
59.942	7.5402	7.6924	2.0211	0.4388
59.976	6.7617	6.9497	2.8039	0.4344
60.01	5.0561	5.4735	4.4213	0.5226
60.044	6.8426	7.0987	2.7259	0.4316
60.078	6.6686	7.0587	2.8823	0.4491
60.112	5.6123	6.0872	3.9124	0.4753
60.146	5.5277	6.1277	3.9513	0.521
60.18	6.1283	7.0244	3.4016	0.4701
60.212	6.6507	7.2566	2.9864	0.3629
60.246	6.3472	7.0085	3.215	0.4379
60.28	7.0642	7.4474	2.5079	0.4279
60.314	7.0633	7.379	2.5168	0.4198
60.348	6.6211	6.6957	2.9555	0.4234
60.382	5.9912	6.1871	3.6254	0.3834
60.416	5.7792	5.9881	3.7939	0.4269
60.45	6.1723	6.6829	3.3668	0.4609
60.484	5.7285	5.9525	3.8707	0.4008
60.518	5.0701	5.3265	4.4654	0.4645
60.55	5.4857	5.6785	4.0463	0.4679
60.584	6.3886	7.1267	3.2415	0.3699
60.618	6.5195	7.036	3.0982	0.3823
60.652	7.1063	7.707	2.5167	0.377
60.686	7.0735	7.0079	2.4902	0.4363
60.72	6.5867	6.9724	2.9821	0.4313
60.754	6.1798	6.4087	3.4013	0.4189
60.788	6.1109	6.1577	3.452	0.4371
60.822	7.2683	7.586	2.2908	0.4409
60.856	7.2477	7.6837	2.3734	0.3789
60.89	4.4197	5.2292	4.9672	0.6131
60.922	5.8958	5.9689	3.6842	0.42
60.956	6.9393	6.8598	2.6563	0.4044
60.99	7.2591	7.2206	2.2832	0.4577
61.024	7.0812	7.5158	2.4324	0.4864
61.058	6.114	6.5069	3.4771	0.4088
61.092	6.0311	6.4907	3.5243	0.4446
61.126	5.6542	6.1496	3.9011	0.4448
61.16	5.5581	5.9465	3.9646	0.4773
61.194	7.5311	7.4934	2.0878	0.381
61.228	7.3001	7.6917	2.2363	0.4636
61.262	7.414	8.0328	2.1061	0.4799
61.294	5.9539	6.0339	3.6111	0.435
61.328	5.3076	5.6169	4.2153	0.477
61.362	6.6714	7.1954	2.925	0.4036
61.396	5.8936	6.2843	3.7041	0.4023
61.43	6.5194	6.8336	3.137	0.3436
61.464	7.107	7.4304	2.4478	0.4451
61.498	6.6354	6.9671	2.9271	0.4375
61.532	4.906	5.0373	4.6154	0.4786
61.566	5.5017	5.9937	4.0166	0.4817
61.6	6.4457	7.019	3.1258	0.4285
61.634	6.2099	6.7479	3.3469	0.4432
61.666	7.1113	7.6374	2.4664	0.4223
61.7	5.5128	5.5921	3.9833	0.5039
61.734	4.884	5.2222	4.6699	0.4461
61.768	5.6668	5.7342	3.9329	0.4002
61.802	5.5116	5.8266	4.1295	0.3589
61.836	6.525	6.6766	3.1284	0.3465
61.87	7.1088	7.5388	2.5501	0.3411
61.904	6.5335	7.0235	3.0509	0.4156
61.938	6.8663	7.1146	2.7923	0.3414
61.972	6.1637	6.4766	3.433	0.4033
62.006	6.8387	6.9661	2.781	0.3803
62.038	6.2868	6.9553	3.273	0.4402
62.072	7.6335	8.1548	1.975	0.3916
62.106	6.5565	7.0891	3.0245	0.419
62.14	7.06	7.6578	2.5445	0.3956
62.174	6.9632	7.4533	2.5236	0.5132
62.208	7.5298	7.9278	2.0608	0.4094
62.242	6.9456	7.1089	2.6336	0.4208
62.276	6.8541	7.2947	2.7473	0.3986
62.31	7.6646	7.6692	2.034	0.3014
62.344	7.4627	7.9265	2.1478	0.3896
62.378	6.5173	6.9668	2.9979	0.4848
62.41	7.2016	7.806	2.3191	0.4793
62.444	7.0728	7.3834	2.4663	0.461
62.478	7.0626	7.0545	2.5592	0.3782
62.512	5.8108	6.0593	3.7573	0.4319
62.546	6.3095	6.6446	3.2611	0.4294
62.58	6.865	7.0658	2.6823	0.4526
62.614	7.0283	7.7155	2.4986	0.4731
62.648	7.7857	8.3011	1.8431	0.3712
62.682	8.3948	8.411	1.2075	0.3978
62.716	8.0201	8.3716	1.6168	0.3631
62.748	8.1315	8.1494	1.4321	0.4364
62.782	6.9081	7.3776	2.7027	0.3892
62.816	7.1921	7.2851	2.3753	0.4326
62.85	6.9448	7.1688	2.6141	0.4411
62.884	7.632	8.0798	1.9226	0.4454
62.918	7.497	7.7051	2.0952	0.4078
62.952	5.9519	6.3229	3.5778	0.4704
62.986	6.4043	6.8622	3.1419	0.4538
63.02	5.7183	6.1323	3.8357	0.446
63.054	6.1815	6.4616	3.3694	0.4491
63.088	6.5756	7.0575	3.0326	0.3918
63.12	6.2064	6.7386	3.3895	0.404
63.154	6.9517	7.4327	2.6359	0.4124
63.188	7.488	8.004	2.1245	0.3876
63.222	7.4007	8.0739	2.1548	0.4445
63.256	7.6883	8.0332	1.9443	0.3674
63.29	7.7306	7.8358	1.891	0.3785
63.324	6.568	6.9035	2.9343	0.4977
63.358	7.8959	7.8604	1.7223	0.3818
63.392	6.7555	7.1284	2.838	0.4065
63.426	7.9968	8.1974	1.6613	0.3419
63.46	6.8552	6.9328	2.7828	0.362
63.492	6.5228	7.3296	3.0337	0.4435
63.526	6.6605	7.2959	2.926	0.4135
63.56	7.4263	7.7944	2.1514	0.4222
63.594	6.6904	7.1405	2.8335	0.4761
63.628	7.523	7.8355	2.0941	0.3829
63.662	7.2672	7.8157	2.2786	0.4542
63.696	6.9978	7.4455	2.6399	0.3624
63.73	7.1496	7.7333	2.453	0.3974
63.764	7.7356	8.1502	1.8658	0.3986
63.798	6.8848	6.9971	2.6648	0.4504
63.832	7.4866	7.6348	2.1667	0.3467
63.864	7.4477	7.8746	2.0917	0.4605
63.898	7.3007	7.451	2.3712	0.3282
63.932	7.085	7.3079	2.5528	0.3622
63.966	7.6371	7.9041	1.9718	0.3911
64	7.7304	8.2607	1.911	0.3587
64.034	7.5675	7.8534	2.04	0.3925
64.068	7.8746	8.102	1.8005	0.3249
64.102	7.7562	8.1305	1.9	0.3438
64.136	7.2941	7.5178	2.2484	0.4576
64.17	7.4658	7.6813	2.1452	0.389
64.204	7.262	7.7523	2.2847	0.4533
64.238	7.5414	7.9291	2.0485	0.4102
64.27	7.2915	7.6295	2.299	0.4096
64.304	7.1114	7.4598	2.422	0.4666
64.338	8.1814	8.3859	1.4461	0.3725
64.372	7.897	8.2746	1.6861	0.4169
64.406	8.2726	8.116	1.3356	0.3917
64.44	7.463	7.8795	2.1319	0.405
64.474	7.6893	7.7911	1.8445	0.4663
64.508	7.8099	8.127	1.8111	0.379
64.542	8.1188	8.529	1.5012	0.38
64.576	8.4271	8.4236	1.1917	0.3811
64.61	7.5204	7.6916	2.0798	0.3998
64.642	7.5397	7.7231	2.1081	0.3522
64.676	7.7419	7.9103	1.8728	0.3854
64.71	7.2475	7.7883	2.32	0.4325
64.744	6.3853	6.7277	3.218	0.3967
64.778	8.003	8.2452	1.6299	0.3671
64.812	8.3117	8.746	1.2994	0.3888
64.846	8.7442	8.8725	0.9353	0.3206
64.88	8.4513	8.8494	1.1234	0.4253
64.914	7.6697	7.9492	1.9605	0.3698
64.948	8.3106	8.4412	1.3495	0.3399
64.982	8.4278	8.3331	1.1899	0.3823
65.014	8.2656	8.8218	1.3877	0.3467
65.048	6.2611	6.6771	3.3205	0.4184
65.082	7.2351	7.9386	2.2796	0.4853
65.116	8.269	8.6053	1.3885	0.3425
65.15	8.0061	8.6157	1.6293	0.3647
65.184	8.2248	8.6771	1.3944	0.3808
65.218	8.2982	8.6621	1.3158	0.386
65.252	8.3593	8.4112	1.3093	0.3314
65.286	8.493	8.6388	1.1145	0.3925
65.32	8.5432	8.8557	1.1054	0.3514
65.354	8.1774	8.4419	1.4353	0.3874
65.386	8.2646	8.6636	1.3517	0.3837
65.42	8.2688	8.3458	1.3904	0.3408
65.454	8.1292	8.4328	1.4877	0.383
65.488	7.873	8.0971	1.7338	0.3932
65.522	7.5179	8.0175	2.0674	0.4147
65.556	7.5696	7.8962	2.1006	0.3299
65.59	6.9904	7.6542	2.6106	0.399
65.624	7.1799	7.3911	2.4158	0.4043
65.658	6.6352	7.0259	2.9398	0.425
65.692	7.178	7.7712	2.398	0.424
65.724	7.0263	7.5153	2.5765	0.3972
65.758	7.4826	7.9465	2.1375	0.3799
65.792	7.8147	8.1946	1.8262	0.3591
65.826	7.5527	7.9045	2.0616	0.3857
65.86	7.3171	7.6531	2.2729	0.4101
65.894	7.9043	8.3498	1.6432	0.4526
65.928	8.4859	8.6417	1.171	0.3431
65.962	8.5058	8.9084	1.1158	0.3784
65.996	8.4657	8.5416	1.1119	0.4224
66.03	8.4245	9.0609	1.2121	0.3633
66.064	7.4574	8.0844	2.147	0.3956
66.096	6.8901	7.2222	2.7549	0.355
66.13	6.604	7.1054	3.0087	0.3873
66.164	7.1596	7.5215	2.4861	0.3543
66.198	7.7525	7.8267	1.8589	0.3886
66.232	6.712	7.0328	2.812	0.476
66.266	8.3049	8.7617	1.3719	0.3232
66.3	7.7489	8.0457	1.8204	0.4307
66.334	8.1524	8.5287	1.4853	0.3623
66.368	8.4082	8.216	1.2569	0.3349
66.402	8.3175	8.6128	1.302	0.3805
66.436	8.3612	9.0151	1.2166	0.4222
66.468	8.591	8.7848	1.0578	0.3511
66.502	8.121	8.3058	1.569	0.31
66.536	7.7076	7.9857	1.9434	0.349
66.57	7.6953	7.7811	1.9971	0.3075
66.604	7.4726	7.6766	2.1374	0.3901
66.638	7.4201	7.7984	2.1318	0.4481
66.672	7.4204	7.6932	2.1537	0.426
66.706	7.7836	7.9805	1.8416	0.3748
66.74	8.0675	8.3348	1.5811	0.3514
66.774	7.8065	7.7788	1.855	0.3386
66.808	7.8821	8.2815	1.7584	0.3595
66.84	7.8652	8.1539	1.7527	0.3821
66.874	7.315	7.6927	2.2625	0.4224
66.908	7.5273	7.9263	2.0532	0.4194
66.942	7.9156	8.3899	1.6573	0.4271
66.976	8.5547	8.6375	1.0853	0.3601
67.01	8.6826	8.936	0.9394	0.3781
67.044	8.7332	8.6411	0.8978	0.369
67.078	8.6278	8.9372	1.0335	0.3387
67.112	8.2886	8.7551	1.2935	0.4178
67.146	8.5846	8.5819	1.0493	0.3661
67.18	8.7284	8.8212	0.9187	0.3529
67.212	8.2215	8.274	1.4797	0.2988
67.246	7.9179	8.4635	1.6926	0.3895
67.28	8.1157	8.4949	1.4508	0.4335
67.314	8.114	8.5856	1.5369	0.3491
67.348	8.4063	8.4875	1.1882	0.4054
67.382	8.145	8.5283	1.4704	0.3846
67.416	8.7786	9.1902	0.8988	0.3226
67.45	8.5394	8.8351	1.0589	0.4017
67.484	8.5852	8.8414	1.0942	0.3206
67.518	8.6949	8.7334	0.9404	0.3647
67.55	8.7221	9.0788	0.8675	0.4105
67.584	8.3578	8.6006	1.2579	0.3843
67.618	6.0635	6.5668	3.5435	0.393
67.652	8.1998	8.2127	1.5083	0.292
67.686	7.5393	7.5968	2.0867	0.374
67.72	7.4188	7.8442	2.1322	0.449
67.754	7.7143	7.9759	1.9166	0.3691
67.788	7.3485	7.5676	2.2504	0.4012
67.822	8.0266	8.2868	1.653	0.3204
67.856	8.4536	9.0719	1.1306	0.4158
67.89	8.328	8.6637	1.2462	0.4258
67.922	8.0121	8.5136	1.5779	0.4101
67.956	7.9838	8.0995	1.641	0.3751
67.99	7.7991	8.3243	1.8024	0.3985
68.024	7.8794	7.9697	1.7773	0.3432
68.058	8.2839	8.7068	1.3815	0.3346
68.092	8.4561	8.3946	1.1591	0.3848
68.126	8.5779	8.7304	1.0517	0.3704
68.16	8.7513	8.7091	0.8763	0.3724
68.194	8.7931	9.0915	0.8651	0.3419
68.228	7.9739	8.2311	1.591	0.4351
68.262	8.2186	8.5891	1.4499	0.3315
68.294	8.4952	8.7863	1.1561	0.3487
68.328	8.3584	8.8619	1.2321	0.4095
68.362	8.513	8.8838	1.0732	0.4139
68.396	7.625	8.2451	1.9406	0.4345
68.43	7.9855	8.4632	1.673	0.3415
68.464	8.4644	8.5459	1.1534	0.3821
68.498	8.3099	8.7019	1.2683	0.4218
68.532	8.4902	8.5796	1.1587	0.3511
68.566	8.5067	9.0289	1.1533	0.34
68.6	8.414	8.7393	1.1963	0.3897
68.634	7.4597	7.8404	2.2423	0.298
68.666	7.4766	7.5563	2.1566	0.3668
68.7	8.157	8.3883	1.4529	0.3901
68.734	8.0526	7.9983	1.5259	0.4216
68.768	8.5958	8.893	1.0841	0.3201
68.802	7.9937	8.3359	1.6004	0.4058
68.836	8.5135	8.6075	1.0996	0.3869
68.87	7.5914	7.9476	2.0044	0.4042
68.904	8.2528	8.2287	1.4103	0.337
68.938	8.5079	8.8711	1.0515	0.4406
68.972	8.4083	8.6181	1.2407	0.351
69.006	8.6084	8.6852	1.0854	0.3063
69.038	8.3774	8.2584	1.17	0.4527
69.072	8.6063	8.8978	1.007	0.3867
69.106	8.5253	8.86	1.0787	0.3961
69.14	8.6794	9.0594	0.9806	0.34
69.174	8.6699	8.9208	0.9546	0.3755
69.208	8.7685	8.5722	0.9158	0.3158
69.242	8.2078	8.6264	1.4094	0.3828
69.276	7.9458	8.4008	1.7288	0.3254
69.31	8.89	9.3396	0.7614	0.3487
69.344	8.7429	8.9342	0.9466	0.3106
69.376	8.8616	8.7392	0.8157	0.3227
69.41	8.8314	8.855	0.8301	0.3385
69.444	8.6921	8.6795	1.0045	0.3035
69.478	8.1454	8.397	1.4867	0.368
69.512	8.6613	8.9593	0.8842	0.4546
69.546	8.1924	8.6033	1.4002	0.4074
69.58	8.1318	8.3202	1.465	0.4032
69.614	8.3753	8.6791	1.2312	0.3935
69.648	8.3634	8.2373	1.2614	0.3752
69.682	8.6363	9.1587	0.9324	0.4313
69.716	8.6415	8.8758	0.9773	0.3813
69.748	8.0427	8.5152	1.6108	0.3465
69.782	7.8265	8.4914	1.7536	0.4199
69.816	8.3164	8.2932	1.3194	0.3642
69.85	8.6282	8.8627	1.0045	0.3673
69.884	8.6512	8.7725	0.942	0.4068
69.918	8.4595	8.474	1.2024	0.3381
69.952	8.5724	8.7666	0.9811	0.4465
69.986	8.6161	8.809	0.9264	0.4574
70.02	8.7586	9.1361	0.8636	0.3778
70.054	8.7157	8.9357	0.9121	0.3722
70.088	8.9125	9.6369	0.7432	0.3444
70.12	8.8346	9.2728	0.7517	0.4138
70.154	8.4608	8.8277	1.1099	0.4293
70.188	8.481	8.9339	1.1873	0.3317
70.222	8.8101	9.2257	0.764	0.4259
70.256	8.0304	8.3909	1.6018	0.3678
70.29	8.7812	9.28	0.8338	0.385
70.324	8.8166	9.0005	0.7806	0.4028
70.358	7.9508	8.4202	1.6461	0.4031
70.392	8.7555	8.887	0.8723	0.3722
70.426	8.6703	8.9601	0.9128	0.4168
70.46	8.4376	8.7541	1.2264	0.336
70.494	8.6163	8.8022	1.0172	0.3666
70.526	8.4175	8.3845	1.2442	0.3384
70.56	8.9077	9.0647	0.726	0.3663
70.594	8.9065	8.7918	0.751	0.3425
70.628	8.899	9.1238	0.7889	0.3121
70.662	8.4273	8.6978	1.2157	0.3571
70.696	8.7019	8.6581	0.9263	0.3717
70.73	7.8547	7.7787	1.7508	0.3945
70.764	8.7043	8.8583	0.9968	0.2988
70.798	8.1495	8.5233	1.5516	0.2989
70.832	8.5651	8.8207	1.0425	0.3924
70.866	8.5437	8.5154	1.1138	0.3425
70.898	8.8583	8.9234	0.7778	0.3639
70.932	8.8638	9.2268	0.7256	0.4106
70.966	8.8129	8.9026	0.7769	0.4101
71	8.6338	8.4384	0.9932	0.3729
71.034	8.8574	9.3061	0.7845	0.3581
71.068	9.0361	9.4035	0.6138	0.3501
71.102	8.932	9.4562	0.7279	0.3402
71.136	8.7138	8.6545	0.931	0.3551
71.17	8.6807	8.9217	0.9582	0.3611
71.204	8.4717	8.8181	1.1563	0.3721
71.238	7.9998	8.3378	1.5675	0.4328
71.27	8.1072	8.3898	1.5215	0.3713
71.304	8.4765	8.5818	1.176	0.3475
71.338	8.8008	9.1005	0.8112	0.388
71.372	8.5378	8.4483	1.0885	0.3737
71.406	8.6363	8.8462	1.0356	0.3281
71.44	8.5431	8.9937	1.1108	0.3461
71.474	8.3727	8.5181	1.2722	0.355
71.508	7.8637	8.2379	1.7293	0.407
71.542	8.0227	8.9235	1.5662	0.4111
71.576	7.7513	8.2389	1.8488	0.3999
71.61	8.1851	8.9694	1.4344	0.3805
71.642	8.9366	9.2935	0.7175	0.3459
71.676	8.5186	8.9145	1.0475	0.4339
71.71	8.8122	8.8144	0.8016	0.3862
71.744	8.8359	9.2496	0.8549	0.3092
71.778	8.3794	8.5402	1.2498	0.3708
71.812	8.7317	9.2146	0.8801	0.3882
71.846	8.7861	8.5483	0.8173	0.3966
71.88	8.4089	8.4463	1.2232	0.3679
71.914	8.8045	8.6991	0.8166	0.3789
71.948	8.8343	9.1913	0.8219	0.3438
71.982	8.7969	9.2433	0.7683	0.4348
72.014	8.9627	8.9779	0.6629	0.3744
72.048	8.6776	8.9363	0.9736	0.3489
72.082	8.9643	9.2946	0.6912	0.3445
72.116	8.6872	9.0059	0.9479	0.365
72.15	8.915	9.2066	0.7614	0.3236
72.184	8.6774	9.0219	0.9479	0.3747
72.218	8.9571	9.1184	0.6771	0.3658
72.252	8.9875	9.1711	0.6534	0.3591
72.286	8.9724	8.9636	0.6895	0.3381
72.32	8.7865	8.8413	0.8452	0.3684
72.354	8.874	8.9713	0.8095	0.3165
72.386	8.7373	8.7835	0.8686	0.3941
72.42	9.1336	9.0278	0.5413	0.325
72.454	8.6401	8.9049	1.0313	0.3286
72.488	8.8495	8.9192	0.8159	0.3345
72.522	9.0547	9.2768	0.6132	0.3321
72.556	9.062	9.3216	0.5743	0.3637
72.59	8.1212	8.5489	1.4613	0.4174
72.624	8.8232	9.2792	0.75	0.4268
72.658	8.9744	9.2351	0.6554	0.3702
72.692	9.0071	9.0281	0.6789	0.314
72.726	8.9909	8.7773	0.6458	0.3633
72.758	8.9109	9.279	0.6944	0.3948
72.792	9.0499	9.3165	0.694	0.2561
72.826	8.5402	9.0487	1.081	0.3789
72.86	8.8498	9.3238	0.815	0.3352
72.894	8.8547	9.4283	0.7666	0.3788
72.928	8.9768	9.3927	0.6914	0.3318
72.962	8.801	9.1482	0.8607	0.3383
72.996	8.7284	9.5361	0.8936	0.378
73.03	8.9347	8.9926	0.6817	0.3836
73.064	8.4773	8.9039	1.1897	0.3331
73.098	8.7475	9.0949	0.9115	0.341
73.13	8.9904	9.0225	0.6514	0.3582
73.164	8.855	8.8023	0.8318	0.3132
73.198	9.0125	9.2312	0.6511	0.3364
73.232	8.9551	8.8987	0.6063	0.4386
73.266	8.9598	9.3265	0.6549	0.3853
73.3	8.8593	8.8987	0.799	0.3417
73.334	8.8418	8.8185	0.7687	0.3895
73.368	8.9151	9.077	0.7314	0.3535
73.402	8.5296	8.6873	1.0699	0.4005
73.436	8.3679	8.7069	1.2825	0.3496
73.468	8.5185	8.7325	1.1049	0.3767
73.502	8.2715	8.5439	1.3873	0.3412
73.536	8.3723	8.8027	1.2132	0.4145
73.57	8.9095	9.1748	0.7306	0.3599
73.604	8.2737	8.4393	1.3758	0.3505
73.638	8.3233	8.1365	1.3758	0.3009
73.672	8.5506	8.6772	1.0444	0.4051
73.706	8.8646	9.2681	0.8089	0.3265
73.74	8.8836	8.9559	0.8322	0.2842
73.774	9.0113	9.2829	0.6289	0.3598
73.808	8.9418	8.9295	0.6792	0.379
73.84	8.9637	9.0227	0.6988	0.3374
73.874	8.6885	9.0567	0.9384	0.3731
73.908	8.6509	8.7499	0.9792	0.3699
73.942	8.5571	8.4501	1.0998	0.3431
73.976	8.727	8.9275	0.9589	0.3141
74.01	9.0146	9.2269	0.6396	0.3458
74.044	8.8612	9.1601	0.6812	0.4577
74.078	8.9246	9.2824	0.7322	0.3431
74.112	8.9102	9.3292	0.7431	0.3467
74.146	8.9939	9.5543	0.617	0.3891
74.18	8.7922	8.8575	0.7862	0.4216
74.212	9.0499	9.1677	0.5429	0.4072
74.246	9.0196	9.0829	0.6268	0.3536
74.28	9.0911	9.3487	0.5542	0.3547
74.314	8.6847	9.1028	0.9303	0.385
74.348	8.6323	8.835	0.993	0.3747
74.382	9.0215	9.0981	0.6454	0.3331
74.416	8.7592	9.2898	0.8556	0.3852
74.45	8.3207	8.3316	1.3203	0.359
74.484	8.7401	9.1043	0.8687	0.3911
74.518	8.7569	8.9004	0.8903	0.3528
74.552	8.8463	9.2447	0.7838	0.3699
74.584	8.4515	8.7202	1.1504	0.3981
74.618	8.5067	8.9216	1.0359	0.4574
74.652	8.8953	9.0132	0.6918	0.413
74.686	9.0061	9.3437	0.6287	0.3652
74.72	8.941	9.2914	0.6926	0.3664
74.754	8.6795	8.568	0.9891	0.3314
74.788	8.8383	9.0025	0.7953	0.3664
74.822	8.8912	9.0636	0.7404	0.3684
74.856	8.951	9.2865	0.6637	0.3853
74.89	8.933	9.5522	0.6739	0.3931
74.922	8.5844	9.2299	0.9858	0.4297
74.956	9.0527	8.7589	0.6174	0.3299
74.99	9.0583	9.4177	0.6476	0.2941
75.024	8.977	9.3132	0.6652	0.3578
75.058	8.8122	9.0825	0.8482	0.3396
75.092	8.9441	9.2789	0.6886	0.3673
75.126	8.9321	9.3228	0.699	0.3689
75.16	8.9297	9.291	0.6818	0.3885
75.194	9.0526	8.9922	0.6103	0.3371
75.228	9.0569	9.7057	0.6337	0.3094
75.262	8.8939	9.3863	0.6675	0.4386
75.294	9.0167	9.2853	0.5919	0.3914
75.328	8.9174	9.1141	0.7525	0.3301
75.362	8.8546	9.0573	0.7586	0.3869
75.396	8.8905	9.3302	0.7138	0.3956
75.43	9.0557	9.078	0.6438	0.3005
75.464	9.0778	8.7658	0.586	0.3361
75.498	8.4493	8.1645	1.2016	0.3491
75.532	9.0432	9.2902	0.6614	0.2954
75.566	8.97	9.0254	0.6445	0.3855
75.6	9.0468	9.4152	0.6168	0.3364
75.634	9.0284	9.1791	0.6581	0.3135
75.666	8.8667	8.8072	0.7861	0.3472
75.7	8.7638	9.1601	0.8557	0.3805
75.734	8.8597	9.2654	0.788	0.3523
75.768	9.0009	9.3275	0.671	0.3281
75.802	8.9405	9.7957	0.6833	0.3762
75.836	8.9694	9.3751	0.6707	0.3599
75.87	8.8594	9.1768	0.7752	0.3655
75.904	8.9547	9.1294	0.7092	0.3362
75.938	8.8959	9.1181	0.7576	0.3465
75.972	9.0152	9.2554	0.6036	0.3813
76.006	9.0105	9.179	0.6397	0.3498
76.038	8.9999	9.1765	0.6787	0.3214
76.072	9.0089	9.2891	0.6786	0.3125
76.106	8.999	9.3259	0.6449	0.356
76.14	8.9219	9.1946	0.704	0.3741
76.174	8.6262	8.884	0.9886	0.3852
76.208	8.9663	9.2202	0.6923	0.3413
76.242	8.9841	9.2011	0.6216	0.3942
76.276	8.832	9.2233	0.8542	0.3138
76.31	8.9174	9.148	0.7266	0.3561
76.344	8.6294	9.1204	0.9607	0.4099
76.378	8.9769	9.2623	0.6323	0.3908
76.41	8.8957	8.9653	0.738	0.3663
76.444	9.0251	8.9351	0.5883	0.3866
76.478	9.012	9.0235	0.6811	0.3069
76.512	8.8914	9.2653	0.7356	0.373
76.546	8.9401	8.9035	0.6565	0.4034
76.58	9.0238	9.3644	0.6323	0.3439
76.614	8.9906	9.1417	0.6352	0.3742
76.648	9.0604	9.0668	0.5617	0.378
76.682	8.9659	9.0139	0.6524	0.3817
76.716	9.164	9.3694	0.5009	0.335
76.75	8.9595	9.5086	0.6349	0.4056
76.782	8.9934	9.2154	0.6823	0.3243
76.816	8.9613	9.4776	0.6838	0.3549
76.85	8.785	9.108	0.8401	0.3749
76.884	8.8258	9.2267	0.8454	0.3288
76.918	8.8678	9.2216	0.7204	0.4118
76.952	8.8603	9.3062	0.7902	0.3494
76.986	8.9995	9.3541	0.5929	0.4076
77.02	8.9617	9.3519	0.6769	0.3614
77.054	9.0667	9.3983	0.6129	0.3204
77.088	8.8321	8.9382	0.8285	0.3394
77.122	8.8579	9.1185	0.7312	0.411
77.154	8.9841	9.6003	0.6525	0.3633
77.188	8.9639	9.6135	0.6716	0.3645
77.222	8.9897	9.1998	0.6205	0.3899
77.256	9.0501	9.4185	0.6014	0.3485
77.29	9.0946	9.1799	0.5314	0.3741
77.324	8.8814	8.8079	0.7683	0.3503
77.358	9.0503	9.1084	0.5981	0.3516
77.392	9.0263	9.2644	0.6412	0.3325
77.426	9.0831	9.6035	0.5897	0.3272
77.46	9.0669	9.1872	0.5899	0.3432
77.494	8.7535	8.9962	0.92	0.3265
77.526	8.8793	8.8193	0.7668	0.3539
77.56	8.7582	8.8374	0.7988	0.4429
77.594	9.0033	9.2051	0.6867	0.31
77.628	9.1791	9.3881	0.4857	0.3352
77.662	8.9992	9.7684	0.6067	0.3941
77.696	8.7113	8.9369	0.896	0.3927
77.73	8.7214	8.9469	0.8797	0.3989
77.764	8.9773	9.2926	0.7092	0.3135
77.798	9.0619	9.344	0.551	0.3872
77.832	8.9574	9.3794	0.7053	0.3373
77.866	8.967	9.0796	0.6668	0.3662
77.898	9.0193	9.1568	0.6506	0.3301
77.932	9.0146	9.2629	0.6211	0.3643
77.966	9.102	9.0624	0.5751	0.3228
78	9.0442	9.2043	0.639	0.3168
78.034	8.9131	9.6303	0.6624	0.4245
78.068	8.797	9.1647	0.8638	0.3392
78.102	8.9367	9.122	0.6924	0.371
78.136	9.0621	9.2314	0.5892	0.3487
78.17	9.0939	9.1638	0.5685	0.3376
78.204	9.0878	9.5666	0.5754	0.3368
78.236	9.0741	9.4546	0.5958	0.3301
78.27	8.8916	9.2523	0.7215	0.3869
78.304	8.9894	9.2534	0.674	0.3366
78.338	9.039	9.0451	0.6422	0.3188
78.372	9.0586	9.3319	0.5853	0.3562
78.406	8.9658	9.4335	0.6516	0.3827
78.44	9.0318	9.1925	0.623	0.3451
78.474	8.9346	9.023	0.702	0.3634
78.508	9.0529	9.4974	0.5272	0.4199
78.542	8.979	9.2958	0.6287	0.3923
78.576	9.0458	9.3656	0.6034	0.3508
78.608	9.0879	8.8504	0.5895	0.3226
78.642	9.1077	9.201	0.5475	0.3448
78.676	9.0525	9.3691	0.5749	0.3727
78.71	9.0848	8.9825	0.4991	0.4161
78.744	9.03	9.2401	0.6029	0.3671
78.778	9.0766	9.0217	0.5937	0.3297
78.812	8.9106	9.2657	0.7162	0.3733
78.846	9.0264	9.3997	0.628	0.3457
78.88	9.0592	9.3631	0.5811	0.3598
78.914	9.0459	9.3575	0.5911	0.363
78.948	9.1349	9.1597	0.5505	0.3146
78.98	9.1755	9.4915	0.5326	0.2918
79.014	9.0151	9.5385	0.6072	0.3777
79.048	9.0443	9.1383	0.5953	0.3604
79.082	9.0425	8.8837	0.5913	0.3662
79.116	9.0957	8.9491	0.5954	0.309
79.15	8.7352	8.8416	0.8152	0.4496
79.184	8.979	8.9858	0.6787	0.3423
79.218	9.1272	8.9799	0.5388	0.334
79.252	9.1162	9.1355	0.5687	0.3151
79.286	9.001	9.1386	0.6301	0.369
79.32	8.9984	9.2893	0.6226	0.3791
79.352	9.0206	9.0519	0.5721	0.4073
79.386	9.0065	9.158	0.5731	0.4203
79.42	8.8292	9.0304	0.8479	0.3229
79.454	8.7202	8.9915	0.9142	0.3656
79.488	8.8798	9.0524	0.8181	0.302
79.522	8.8768	9.1012	0.7337	0.3895
79.556	8.9787	9.022	0.6389	0.3825
79.59	9.055	9.0898	0.6008	0.3443
79.624	9.0503	9.2378	0.5261	0.4237
79.658	9.0242	9.1313	0.5964	0.3794
79.692	9.1381	9.0388	0.5206	0.3413
79.724	8.7544	9.1537	0.8932	0.3524
79.758	8.9715	9.0986	0.6534	0.3751
79.792	8.9298	9.591	0.6722	0.398
79.826	8.9931	9.3824	0.5786	0.4284
79.86	9.0537	9.0491	0.5802	0.3661
79.894	9.0463	9.0548	0.6502	0.3036
79.928	9.0733	9.2612	0.5299	0.3969
79.962	8.9461	9.4268	0.7071	0.3468
79.996	9.0477	9.4413	0.5817	0.3707
80.03	9.1514	9.0958	0.4932	0.3553
80.064	9.1071	9.066	0.5647	0.3282
80.096	9.1207	9.2157	0.5231	0.3562
80.13	9.0952	8.8986	0.5734	0.3313
80.164	9.1516	8.9522	0.5065	0.342
80.198	9.0841	9.0862	0.573	0.343
80.232	8.8365	9.3756	0.8146	0.3489
80.266	8.9278	9.0746	0.7702	0.302
80.3	8.9751	9.0837	0.6586	0.3662
80.334	8.999	9.5899	0.6638	0.3372
80.368	9.0896	9.1888	0.5865	0.3238
80.402	9.0519	8.7769	0.5933	0.3548
80.434	8.9689	9.5007	0.6813	0.3498
80.468	9.058	9.2917	0.606	0.336
80.502	9.1181	9.3188	0.4988	0.3831
80.536	9.1095	9.1486	0.5696	0.3209
80.57	9.012	9.7931	0.6227	0.3653
80.604	9.0807	9.4843	0.5645	0.3548
80.638	8.9902	9.1717	0.5984	0.4114
80.672	8.9381	9.4769	0.6982	0.3637
80.706	8.9788	9.0581	0.6397	0.3815
80.74	9.0359	9.5663	0.5854	0.3786
80.774	9.0423	9.3379	0.6425	0.3152
80.806	9.0032	9.2674	0.6288	0.368
80.84	9.0705	9.0073	0.5784	0.3511
80.874	9.0764	9.1869	0.6015	0.322
80.908	9.1054	9.3711	0.5597	0.3349
80.942	9.0318	9.2284	0.6122	0.3561
80.976	9.0188	9.5096	0.5824	0.3989
81.01	9.2158	9.4905	0.428	0.3562
81.044	9.1247	9.1581	0.5181	0.3571
81.078	8.9105	9.1119	0.6911	0.3985
81.112	9.0032	9.3421	0.6557	0.3411
81.146	8.8451	8.8973	0.8185	0.3364
81.178	8.993	9.4781	0.6587	0.3482
81.212	8.9882	9.3922	0.6827	0.3292
81.246	8.6092	8.9037	1.0295	0.3613
81.28	9.067	9.1631	0.5523	0.3807
81.314	8.9572	9.2964	0.6682	0.3745
81.348	8.9957	9.3431	0.6353	0.3689
81.382	9.0277	9.3793	0.6238	0.3485
81.416	9.0083	9.0761	0.6237	0.368
81.45	9.0394	9.2932	0.6103	0.3503
81.484	8.8161	9.288	0.7678	0.4161
81.518	8.8419	8.7068	0.7661	0.392
81.55	8.9915	9.1422	0.6683	0.3402
81.584	8.8496	9.3382	0.7486	0.4018
81.618	9.1158	9.4764	0.5503	0.3339
81.652	8.9875	9.1954	0.5861	0.4265
81.686	8.9891	8.983	0.6555	0.3554
81.72	8.9833	9.2534	0.6045	0.4122
81.754	9.029	9.3323	0.5826	0.3884
81.788	9.0894	8.8919	0.6206	0.29
81.822	9.0575	9.131	0.6193	0.3232
81.856	8.7723	8.9831	0.8109	0.4167
81.888	9.118	9.159	0.5003	0.3817
81.922	8.9098	8.8867	0.7207	0.3695
81.956	9.0609	9.2572	0.564	0.3751
81.99	9.0346	9.3414	0.5818	0.3836
82.024	9.1362	9.2913	0.5109	0.3529
82.058	9.0615	9.0565	0.6093	0.3292
82.092	8.7979	9.0069	0.8206	0.3816
82.126	8.9416	9.082	0.7322	0.3262
82.16	9.0238	9.323	0.6124	0.3638
82.194	8.9502	8.9989	0.5882	0.4616
82.228	8.9431	9.0613	0.7213	0.3355
82.26	8.94	9.3763	0.5997	0.4603
82.294	9.0013	9.1158	0.6377	0.3609
82.328	--	--	--	--

## Sheet: Figure 5
FIGURE 5
The errors themselves are provided in the figure

## Sheet: Figure 6
The values of the points on the graphs are highlighted in yellow
Summary of all the values determined using the Tjump source presented in the paper (main text + SI)
FIGURE 6
From which experiment	kassoc (M-1 s-1)	kdiss (s-1)
22CTA	162	0.059
22CTA	208	0.113
22CTA	263	0.263
22CTA	226	0.373
DK33	10900	0.002
DK33	34300	0.016
DK33	124000	0.088
DK33	188000	0.349
CA+4CBzS	20400	0.0518
CA+BzS	5160	0.045
POG	100	0.00222
POG	100	0.0123
POG	100	0.054
POG	100	0.247
POG	100	0.51
Triplex	2700	0.0073
Triplex	2180	0.0122
Triplex	2330	0.0141
Triplex	2060	0.021
Triplex	1940	0.027
Triplex	2360	0.047
Triplex	2220	0.061
Triplex	6400	1.33
Triplex	107000	2.2621e-05
Triplex	141000	4.5402e-05
Triplex	180000	0.00010089
Triplex	151000	0.00022289
Triplex	201000	0.00052921
Triplex	244000	0.0025122
Triplex	313000	0.0128
Triplex	450000	0.0128

## Sheet: Figure S3
The values of the points on the graphs are highlighted in yellow
Normalized signal per charge state, calculation of the average and standard deviation							Normalized signal per charge state, calculation of the average and standard deviation							Normalized signal per charge state, calculation of the average and standard deviation							Normalized signal per charge state, calculation of the average and standard deviation
FIGURE S3	75 --> 25 °C						FIGURE S3	75 --> 30 °C						FIGURE S3	75 --> 35 °C						FIGURE S3	75 --> 40 °C
Time (s)	DNA 6-	DNA 5-	DNA AVG	STDev			Time (s)	DNA 6-	DNA 5-	DNA AVG	STDev			Time (s)	DNA 6-	DNA 5-	DNA AVG	STDev			Time (s)	DNA 6-	DNA 5-	DNA AVG	STDev
32.6098	2.0853	2.4672	2.2763	0.27			32.6098	2.723	3.4663	3.0947	0.5256			32.6098	4.6125	5.0165	4.8145	0.2857			32.6098	5.6408	5.9563	5.7986	0.2231
21.7399	2.3328	2.8806	2.6067	0.3874			21.7399	3.0377	3.7075	3.3726	0.4736			21.7399	4.6978	5.3007	4.9993	0.4263			21.7399	5.7594	6.3267	6.0431	0.4011
16.3049	2.6683	3.1347	2.9015	0.3298			16.3049	3.1282	3.6654	3.3968	0.3799			16.3049	4.5204	5.0517	4.7861	0.3757			16.3049	6.0197	6.1909	6.1053	0.1211
10.8699	3.354	3.8371	3.5956	0.3416			10.8699	3.4922	4.1262	3.8092	0.4483			10.8699	4.7879	5.1803	4.9841	0.2775			10.8699	5.8492	6.3859	6.1176	0.3795
8.1525	4.1789	4.7141	4.4465	0.3784			8.1525	4.1516	4.7861	4.4689	0.4487			8.1525	5.0605	5.3878	5.2242	0.2314			8.1525	6.2153	6.5568	6.3861	0.2415
5.435	4.9078	5.2293	5.0686	0.2273			5.435	4.9283	5.2672	5.0978	0.2396			5.435	--	--	--	--			5.435	6.5998	6.666	6.6329	0.0468
4.0762	5.6809	6.2074	5.9442	0.3723			4.0762	5.3881	5.8833	5.6357	0.3502			4.0762	5.7255	6.0849	5.9052	0.2541			4.0762	6.6233	6.8634	6.7434	0.1698
3.261	6.1047	6.3704	6.2376	0.1879			3.261	5.7061	6.0737	5.8899	0.2599			3.261	6.0993	6.2664	6.1829	0.1182			3.261	6.9512	7.1135	7.0324	0.1148
2.174	6.768	7.0753	6.9217	0.2173			2.174	6.485	6.7562	6.6206	0.1918			2.174	6.7795	6.8227	6.8011	0.0305			2.174	7.2508	7.4426	7.3467	0.1356
1.6305	7.2864	7.4136	7.35	0.0899			1.6305	6.7906	7.2223	7.0065	0.3053			1.6305	7.0508	7.1696	7.1102	0.084			1.6305	7.5224	7.6968	7.6096	0.1233
0.8152	7.9624	8.0431	8.0028	0.0571			0.8152	7.6719	7.8606	7.7663	0.1334			0.8152	7.7156	7.8089	7.7623	0.066			0.8152	8.1005	8.2505	8.1755	0.1061
0.4076	8.4833	8.5023	8.4928	0.0134			0.4076	8.3754	8.4248	8.4001	0.0349			0.4076	8.4145	8.5264	8.4705	0.0791			0.4076	8.5709	8.8615	8.7162	0.2055
Time (s)	DNA+1K 6-	DNA+1K 5-	DNA+1K AVG	STDev			Time (s)	DNA+1K 6-	DNA+1K 5-	DNA+1K AVG	STDev			Time (s)	DNA+1K 6-	DNA+1K 5-	DNA+1K AVG	STDev			Time (s)	DNA+1K 6-	DNA+1K 5-	DNA+1K AVG	STDev
32.6098	7.9147	7.5328	7.7238	0.27			32.6098	7.277	6.5337	6.9054	0.5256			32.6098	5.3875	4.9835	5.1855	0.2857			32.6098	4.3592	4.0437	4.2015	0.2231
21.7399	7.6672	7.1194	7.3933	0.3874			21.7399	6.9623	6.2925	6.6274	0.4736			21.7399	5.3022	4.6993	5.0008	0.4263			21.7399	4.2406	3.6733	3.957	0.4011
16.3049	7.3317	6.8653	7.0985	0.3298			16.3049	6.8718	6.3346	6.6032	0.3799			16.3049	5.4796	4.9483	5.214	0.3757			16.3049	3.9803	3.8091	3.8947	0.1211
10.8699	6.646	6.1629	6.4045	0.3416			10.8699	6.5078	5.8738	6.1908	0.4483			10.8699	5.2121	4.8197	5.0159	0.2775			10.8699	4.1508	3.6141	3.8825	0.3795
8.1525	5.8211	5.2859	5.5535	0.3784			8.1525	5.8484	5.2139	5.5312	0.4487			8.1525	4.9395	4.6122	4.7759	0.2314			8.1525	3.7847	3.4432	3.614	0.2415
5.435	5.0922	4.7707	4.9315	0.2273			5.435	5.0717	4.7328	4.9023	0.2396			5.435	--	--	--	--			5.435	3.4002	3.334	3.3671	0.0468
4.0762	4.3191	3.7926	4.0559	0.3723			4.0762	4.6119	4.1167	4.3643	0.3502			4.0762	4.2745	3.9151	4.0948	0.2541			4.0762	3.3767	3.1366	3.2567	0.1698
3.261	3.8953	3.6296	3.7625	0.1879			3.261	4.2939	3.9263	4.1101	0.2599			3.261	3.9007	3.7336	3.8172	0.1182			3.261	3.0488	2.8865	2.9677	0.1148
2.174	3.232	2.9247	3.0784	0.2173			2.174	3.515	3.2438	3.3794	0.1918			2.174	3.2205	3.1773	3.1989	0.0305			2.174	2.7492	2.5574	2.6533	0.1356
1.6305	2.7136	2.5864	2.65	0.0899			1.6305	3.2094	2.7777	2.9936	0.3053			1.6305	2.9492	2.8304	2.8898	0.084			1.6305	2.4776	2.3032	2.3904	0.1233
0.8152	2.0376	1.9569	1.9973	0.0571			0.8152	2.3281	2.1394	2.2338	0.1334			0.8152	2.2844	2.1911	2.2378	0.066			0.8152	1.8995	1.7495	1.8245	0.1061
0.4076	1.5167	1.4977	1.5072	0.0134			0.4076	1.6246	1.5752	1.5999	0.0349			0.4076	1.5855	1.4736	1.5296	0.0791			0.4076	1.4291	1.1385	1.2838	0.2055

## Sheet: Figure S9
The values of the points on the graphs are highlighted in yellow
Normalized signal per charge state, calculation of the average and standard deviation									Normalized signal per charge state, calculation of the average and standard deviation
FIGURE S9	CA + 4-Carboxybenzene sulfonamide								FIGURE S9	CA + Benzene sulfonamide
Temperature (°C)	12+	11+	10+	9+	CA AVG	STDev			Temperature (°C)	12+	11+	10+	9+	CA AVG	STDev
10	1.2387	1.1012	0.8817	1.2739	1.1239	0.154			10	1.5883	1.4759	1.4816	1.6851	1.5577	0.0861
15	1.0636	0.8695	0.8608	1.2306	1.0062	0.1529			15	1.7458	1.567	1.6265	1.7809	1.68	0.0868
20	1.1682	0.9372	0.9696	1.1401	1.0538	0.1015			20	1.8554	1.7198	1.7729	1.8593	1.8019	0.0586
25	1.1394	1.101	1.1166	1.2884	1.1614	0.0746			25	2.2	2.0563	2.1456	2.1362	2.1345	0.0513
30	1.4555	1.3078	1.3327	1.4447	1.3852	0.0656			30	2.2317	2.1059	2.211	2.1589	2.1769	0.0488
35	1.6828	1.5936	1.6532	1.6894	1.6547	0.0379			35	2.4228	2.348	2.3466	2.3549	2.3681	0.0317
40	1.9387	1.8135	1.9322	1.8992	1.8959	0.0499			40	2.6599	2.5257	2.525	2.5323	2.5608	0.0573
45	2.3067	2.0927	2.1703	2.1687	2.1846	0.0772			45	2.7931	2.7272	2.7442	2.7144	2.7447	0.0299
50	2.5047	2.3923	2.4228	2.4279	2.4369	0.0414			50	3.0678	2.8942	2.8431	2.8536	2.9147	0.0904
55	2.985	2.7151	2.6754	2.8202	2.7989	0.1197			55	3.3823	3.0801	2.9538	3.0371	3.1133	0.1618
60	3.5413	3.054	2.9185	2.9805	3.1236	0.2459			60	3.8162	3.2793	3.1275	3.0813	3.3261	0.2923
65	3.9929	3.2873	3.1055	3.1777	3.3909	0.3535			65	4.1419	3.424	3.154	3.1281	3.462	0.4093
70	4.031	3.7703	3.5594	3.2998	3.6651	0.269			70	3.79	3.6991	3.281	3.4035	3.5434	0.2082
Temperature (°C)	12+	11+	10+	9+	CA+L AVG	STDev			Temperature (°C)	12+	11+	10+	9+	CA+L AVG	STDev
10	3.7613	3.8988	4.1183	3.7261	3.8761	0.154			10	3.4117	3.5241	3.5184	3.3149	3.4423	0.0861
15	3.9364	4.1305	4.1392	3.7694	3.9938	0.1529			15	3.2542	3.433	3.3735	3.2191	3.32	0.0868
20	3.8318	4.0628	4.0304	3.8599	3.9462	0.1015			20	3.1446	3.2802	3.2271	3.1407	3.1981	0.0586
25	3.8606	3.899	3.8834	3.7116	3.8386	0.0746			25	2.8	2.9437	2.8544	2.8638	2.8655	0.0513
30	3.5445	3.6922	3.6673	3.5553	3.6148	0.0656			30	2.7683	2.8941	2.789	2.8411	2.8231	0.0488
35	3.3172	3.4064	3.3468	3.3106	3.3453	0.0379			35	2.5772	2.652	2.6534	2.6451	2.6319	0.0317
40	3.0613	3.1865	3.0678	3.1008	3.1041	0.0499			40	2.3401	2.4743	2.475	2.4677	2.4392	0.0573
45	2.6933	2.9073	2.8297	2.8313	2.8154	0.0772			45	2.2069	2.2728	2.2558	2.2856	2.2553	0.0299
50	2.4953	2.6077	2.5772	2.5721	2.5631	0.0414			50	1.9322	2.1058	2.1569	2.1464	2.0853	0.0904
55	2.015	2.2849	2.3246	2.1798	2.2011	0.1197			55	1.6177	1.9199	2.0462	1.9629	1.8867	0.1618
60	1.4587	1.946	2.0815	2.0195	1.8764	0.2459			60	1.1838	1.7207	1.8725	1.9187	1.6739	0.2923
65	1.0071	1.7127	1.8945	1.8223	1.6091	0.3535			65	0.8581	1.576	1.846	1.8719	1.538	0.4093
70	0.969	1.2297	1.4406	1.7002	1.3349	0.269			70	1.21	1.3009	1.719	1.5965	1.4566	0.2082
Time (s)	12+	11+	10+	9+	CA AVG	STDev			Time (s)	12+	11+	10+	9+	CA AVG	STDev
32.6098	1.1983	0.7255	0.3767	0.5855	0.7215	0.302			32.6098	1.7572	1.6534	1.1235	1.0781	1.4031	0.3049
20.3811	1.2326	0.9384	0.5181	0.5155	0.8012	0.3028			20.3811	2.0192	1.8074	1.3135	1.311	1.6128	0.3097
16.3049	1.4282	1.0909	0.7108	0.7728	1.0007	0.2859			16.3049	2.1476	2.0421	1.3459	1.3798	1.7289	0.3681
10.8699	1.5869	1.387	0.8278	0.8967	1.1746	0.3212			10.8699	2.491	2.3634	1.6463	1.6558	2.0391	0.3907
8.1525	1.6342	1.5342	1.0175	0.8694	1.2638	0.3265			8.1525	2.6304	2.366	1.7499	1.7939	2.1351	0.3753
5.435	2.0686	1.9062	1.4021	1.3591	1.684	0.3092			5.435	2.5622	2.4272	1.8742	1.8855	2.1873	0.3111
4.0762	2.1963	2.0986	1.6538	1.596	1.8862	0.2643			4.0762	2.6132	2.5086	1.9915	1.9825	2.274	0.2893
3.261	2.4207	2.2144	1.8049	1.9031	2.0858	0.2454			3.261	2.6419	2.5413	2.1184	2.0187	2.3301	0.2663
2.174	2.5683	2.5152	2.1911	2.0789	2.3384	0.2081			2.174	2.7388	2.5969	2.3279	2.2773	2.4852	0.1902
1.6305	2.6927	2.6372	2.3927	2.4424	2.5413	0.1265			1.6305	2.7761	2.6503	2.4006	2.4063	2.5583	0.1611
1.087	2.8564	2.8463	2.6591	2.7386	2.7751	0.0813			1.087	2.8914	2.7845	2.6218	2.6813	2.7448	0.1027
0.8152	2.9341	2.906	2.8016	2.8939	2.8839	0.0497			0.8152	2.9351	2.8787	2.7837	2.7629	2.8401	0.0701
Time (s)	12+	11+	10+	9+	CA AVG	STDev			Time (s)	12+	11+	10+	9+	CA+L AVG	STDev
32.6098	3.8017	4.2745	4.6233	4.4145	4.2785	0.302			32.6098	3.2428	3.3466	3.8765	3.9218	3.5969	0.3049
20.3811	3.7674	4.0615	4.482	4.4845	4.1989	0.3028			20.3811	2.9809	3.1926	3.6866	3.689	3.3873	0.3097
16.3049	3.5718	3.9091	4.2893	4.2272	3.9994	0.2859			16.3049	2.8524	2.9579	3.6541	3.6203	3.2712	0.3681
10.8699	3.4132	3.613	4.1723	4.1032	3.8254	0.3211			10.8699	2.509	2.6366	3.3537	3.3442	2.9609	0.3907
8.1525	3.3658	3.4657	3.9826	4.1306	3.7362	0.3266			8.1525	2.3696	2.6341	3.2501	3.2062	2.865	0.3753
5.435	2.9314	3.0939	3.5979	3.6409	3.316	0.3091			5.435	2.4377	2.5728	3.1258	3.1145	2.8127	0.3112
4.0762	2.8037	2.9013	3.3462	3.404	3.1138	0.2644			4.0762	2.3868	2.4914	3.0084	3.0175	2.726	0.2893
3.261	2.5793	2.7856	3.1951	3.0969	2.9142	0.2454			3.261	2.3581	2.4586	2.8816	2.9814	2.6699	0.2663
2.174	2.4317	2.4848	2.8089	2.9211	2.6616	0.2081			2.174	2.2612	2.403	2.6721	2.7227	2.5148	0.1902
1.6305	2.3073	2.3628	2.6073	2.5575	2.4587	0.1265			1.6305	2.2239	2.3497	2.5994	2.5937	2.4417	0.1611
1.087	2.1436	2.1537	2.3409	2.2614	2.2249	0.0813			1.087	2.1086	2.2155	2.3781	2.3187	2.2552	0.1027
0.8152	2.0659	2.094	2.1984	2.1061	2.1161	0.0497			0.8152	2.0649	2.1212	2.2163	2.2371	2.1599	0.0701
